# Supplementary material for: DPDR-CPI, a server that predicts Drug Positioning and Drug Repositioning via Chemical-Protein Interactome
Source: Sci Rep. 2016 Nov 2;6:35996. doi: 10.1038/srep35996 (PMC5090963; doi:10.1038/srep35996)
Supplement: Supplementary Tables [file srep35996-s2.xls]

## Sheet: Table_S1
DPDR-CPI, a server that predicts Drug Positioning and Drug Repositioning via Chemical-Protein Interactome
Heng Luo#,1,2, Ping Zhang#,2, Xi Hang Cao3, Dizheng Du1, Hao Ye1, Hui Huang1, Can Li1, Shengying Qin1, Chunling Wan1, Leming Shi4, Lin He1, Lun Yang*,1,$
1Bio-X Institutes, Shanghai Jiao Tong University, Shanghai 200030, China
2Center for Computational Health, IBM T.J. Watson Research Center, Yorktown Heights, NY 10598, USA
3Center for Data Analytics and Biomedical Informatics, Temple University, Philadelphia, PA 19122, USA
4School of Pharmacy, Fudan University, Shanghai 201203, China
Table S1. The 1,256 drugs that we used for our model development and evaluation
628 drugs (half of 1,256) are used in the independent validation, which is indicated by the last column
DrugBank ID	Name	Independent validation?
DB00014	Goserelin	Yes
DB00035	Desmopressin
DB00050	Cetrorelix
DB00091	Cyclosporine
DB00104	Octreotide
DB00114	Pyridoxal Phosphate
DB00115	Cyanocobalamin	Yes
DB00117	L-Histidine
DB00118	S-Adenosylmethionine	Yes
DB00120	L-Phenylalanine	Yes
DB00121	Biotin	Yes
DB00122	Choline	Yes
DB00123	L-Lysine
DB00125	L-Arginine
DB00126	Vitamin C
DB00130	L-Glutamine	Yes
DB00131	Adenosine monophosphate	Yes
DB00134	L-Methionine	Yes
DB00135	L-Tyrosine
DB00136	Calcitriol
DB00139	Succinic acid
DB00140	Riboflavin
DB00142	L-Glutamic Acid	Yes
DB00143	Glutathione
DB00144	Phosphatidylserine	Yes
DB00145	Glycine	Yes
DB00146	Calcidiol	Yes
DB00147	Pyridoxal
DB00148	Creatine
DB00149	L-Leucine	Yes
DB00150	L-Tryptophan
DB00151	L-Cysteine
DB00152	Thiamine	Yes
DB00153	Ergocalciferol	Yes
DB00155	L-Citrulline	Yes
DB00156	L-Threonine
DB00158	Folic Acid
DB00159	Icosapent	Yes
DB00160	L-Alanine	Yes
DB00162	Vitamin A
DB00163	Vitamin E
DB00165	Pyridoxine	Yes
DB00166	Lipoic Acid
DB00167	L-Isoleucine	Yes
DB00169	Cholecalciferol	Yes
DB00171	Adenosine triphosphate	Yes
DB00172	L-Proline
DB00174	L-Asparagine
DB00175	Pravastatin
DB00176	Fluvoxamine
DB00177	Valsartan	Yes
DB00178	Ramipril	Yes
DB00179	Masoprocol	Yes
DB00180	Flunisolide	Yes
DB00181	Baclofen
DB00182	Amphetamine
DB00183	Pentagastrin
DB00184	Nicotine	Yes
DB00185	Cevimeline	Yes
DB00186	Lorazepam	Yes
DB00187	Esmolol
DB00189	Ethchlorvynol
DB00190	Carbidopa	Yes
DB00191	Phentermine
DB00193	Tramadol	Yes
DB00194	Vidarabine	Yes
DB00195	Betaxolol
DB00196	Fluconazole
DB00197	Troglitazone
DB00198	Oseltamivir
DB00199	Erythromycin	Yes
DB00200	Hydroxocobalamin
DB00201	Caffeine	Yes
DB00202	Succinylcholine	Yes
DB00203	Sildenafil
DB00204	Dofetilide
DB00205	Pyrimethamine
DB00206	Reserpine
DB00207	Azithromycin	Yes
DB00208	Ticlopidine	Yes
DB00209	Trospium
DB00210	Adapalene
DB00211	Midodrine	Yes
DB00213	Pantoprazole
DB00214	Torasemide
DB00215	Citalopram	Yes
DB00216	Eletriptan	Yes
DB00218	Moxifloxacin
DB00219	Oxyphenonium
DB00220	Nelfinavir	Yes
DB00221	Isoetarine	Yes
DB00222	Glimepiride
DB00223	Diflorasone
DB00224	Indinavir	Yes
DB00226	Guanadrel	Yes
DB00227	Lovastatin
DB00228	Enflurane
DB00230	Pregabalin	Yes
DB00231	Temazepam	Yes
DB00232	Methyclothiazide
DB00233	Aminosalicylic Acid	Yes
DB00235	Milrinone	Yes
DB00237	Butabarbital
DB00238	Nevirapine	Yes
DB00239	Oxiconazole	Yes
DB00240	Alclometasone	Yes
DB00241	Butalbital	Yes
DB00242	Cladribine
DB00243	Ranolazine
DB00244	Mesalazine
DB00245	Benzatropine	Yes
DB00246	Ziprasidone	Yes
DB00247	Methysergide	Yes
DB00248	Cabergoline	Yes
DB00249	Idoxuridine	Yes
DB00250	Dapsone
DB00251	Terconazole
DB00252	Phenytoin	Yes
DB00253	Medrysone
DB00254	Doxycycline
DB00255	Diethylstilbestrol
DB00257	Clotrimazole	Yes
DB00259	Sulfanilamide	Yes
DB00260	Cycloserine	Yes
DB00261	Anagrelide
DB00262	Carmustine	Yes
DB00263	Sulfisoxazole	Yes
DB00264	Metoprolol	Yes
DB00265	Crotamiton
DB00266	Dicoumarol
DB00268	Ropinirole
DB00269	Chlorotrianisene
DB00270	Isradipine
DB00273	Topiramate
DB00275	Olmesartan
DB00276	Amsacrine
DB00277	Theophylline
DB00278	Argatroban
DB00279	Liothyronine	Yes
DB00280	Disopyramide	Yes
DB00281	Lidocaine
DB00282	Pamidronate
DB00283	Clemastine
DB00284	Acarbose	Yes
DB00285	Venlafaxine
DB00286	Conjugated Estrogens
DB00287	Travoprost
DB00288	Amcinonide
DB00289	Atomoxetine	Yes
DB00291	Chlorambucil	Yes
DB00292	Etomidate
DB00294	Etonogestrel
DB00295	Morphine
DB00296	Ropivacaine
DB00298	Dapiprazole	Yes
DB00299	Penciclovir
DB00301	Flucloxacillin	Yes
DB00302	Tranexamic Acid
DB00303	Ertapenem
DB00304	Desogestrel
DB00305	Mitomycin
DB00306	Talbutal	Yes
DB00307	Bexarotene	Yes
DB00308	Ibutilide
DB00310	Chlorthalidone
DB00312	Pentobarbital
DB00313	Valproic Acid	Yes
DB00314	Capreomycin	Yes
DB00315	Zolmitriptan	Yes
DB00316	Acetaminophen
DB00317	Gefitinib	Yes
DB00318	Codeine
DB00319	Piperacillin
DB00320	Dihydroergotamine	Yes
DB00321	Amitriptyline
DB00322	Floxuridine	Yes
DB00323	Tolcapone	Yes
DB00324	Fluorometholone
DB00325	Nitroprusside	Yes
DB00327	Hydromorphone	Yes
DB00328	Indomethacin	Yes
DB00330	Ethambutol	Yes
DB00331	Metformin
DB00332	Ipratropium bromide	Yes
DB00333	Methadone	Yes
DB00334	Olanzapine
DB00335	Atenolol	Yes
DB00336	Nitrofural	Yes
DB00337	Pimecrolimus
DB00338	Omeprazole
DB00339	Pyrazinamide	Yes
DB00341	Cetirizine	Yes
DB00342	Terfenadine
DB00343	Diltiazem	Yes
DB00344	Protriptyline
DB00345	Aminohippurate	Yes
DB00346	Alfuzosin
DB00347	Trimethadione	Yes
DB00348	Nitisinone	Yes
DB00349	Clobazam
DB00350	Minoxidil	Yes
DB00351	Megestrol acetate	Yes
DB00352	Tioguanine
DB00353	Methylergometrine
DB00354	Buclizine	Yes
DB00355	Aztreonam
DB00356	Chlorzoxazone	Yes
DB00357	Aminoglutethimide
DB00358	Mefloquine	Yes
DB00359	Sulfadiazine	Yes
DB00360	Tetrahydrobiopterin	Yes
DB00361	Vinorelbine
DB00362	Anidulafungin
DB00363	Clozapine
DB00365	Grepafloxacin	Yes
DB00366	Doxylamine	Yes
DB00367	Levonorgestrel
DB00368	Norepinephrine
DB00369	Cidofovir	Yes
DB00370	Mirtazapine
DB00371	Meprobamate
DB00373	Timolol
DB00374	Treprostinil	Yes
DB00375	Colestipol	Yes
DB00376	Trihexyphenidyl	Yes
DB00377	Palonosetron	Yes
DB00378	Dydrogesterone
DB00379	Mexiletine
DB00380	Dexrazoxane	Yes
DB00381	Amlodipine
DB00382	Tacrine	Yes
DB00383	Oxyphencyclimine
DB00384	Triamterene	Yes
DB00385	Valrubicin	Yes
DB00387	Procyclidine	Yes
DB00388	Phenylephrine	Yes
DB00389	Carbimazole
DB00390	Digoxin	Yes
DB00392	Ethopropazine
DB00393	Nimodipine	Yes
DB00394	Beclomethasone
DB00395	Carisoprodol
DB00396	Progesterone	Yes
DB00397	Phenylpropanolamine	Yes
DB00398	Sorafenib	Yes
DB00399	Zoledronate	Yes
DB00400	Griseofulvin
DB00401	Nisoldipine	Yes
DB00402	Eszopiclone
DB00404	Alprazolam	Yes
DB00405	Dexbrompheniramine
DB00406	Gentian Violet
DB00407	Ardeparin	Yes
DB00408	Loxapine
DB00410	Mupirocin
DB00411	Carbachol
DB00412	Rosiglitazone	Yes
DB00413	Pramipexole
DB00415	Ampicillin	Yes
DB00417	Penicillin V	Yes
DB00418	Secobarbital
DB00419	Miglustat	Yes
DB00420	Promazine	Yes
DB00421	Spironolactone	Yes
DB00422	Methylphenidate
DB00423	Methocarbamol
DB00424	Hyoscyamine
DB00425	Zolpidem
DB00426	Famciclovir
DB00427	Triprolidine
DB00428	Streptozocin	Yes
DB00429	Carboprost Tromethamine
DB00431	Lindane
DB00432	Trifluridine
DB00433	Prochlorperazine
DB00434	Cyproheptadine	Yes
DB00436	Bendroflumethiazide	Yes
DB00437	Allopurinol	Yes
DB00438	Ceftazidime	Yes
DB00439	Cerivastatin
DB00440	Trimethoprim
DB00441	Gemcitabine
DB00442	Entecavir	Yes
DB00443	Betamethasone	Yes
DB00444	Teniposide
DB00445	Epirubicin	Yes
DB00446	Chloramphenicol	Yes
DB00447	Loracarbef
DB00448	Lansoprazole
DB00449	Dipivefrin	Yes
DB00450	Droperidol	Yes
DB00451	Levothyroxine
DB00454	Pethidine
DB00455	Loratadine	Yes
DB00457	Prazosin	Yes
DB00458	Imipramine	Yes
DB00459	Acitretin	Yes
DB00460	Verteporfin	Yes
DB00461	Nabumetone
DB00463	Metharbital	Yes
DB00464	Sodium Tetradecyl Sulfate
DB00465	Ketorolac	Yes
DB00467	Enoxacin	Yes
DB00468	Quinine	Yes
DB00469	Tenoxicam
DB00470	Dronabinol	Yes
DB00471	Montelukast
DB00472	Fluoxetine	Yes
DB00473	Hexylcaine	Yes
DB00475	Chlordiazepoxide
DB00476	Duloxetine
DB00477	Chlorpromazine
DB00478	Rimantadine
DB00479	Amikacin	Yes
DB00480	Lenalidomide
DB00481	Raloxifene
DB00482	Celecoxib
DB00484	Brimonidine	Yes
DB00485	Dicloxacillin	Yes
DB00486	Nabilone
DB00488	Altretamine	Yes
DB00489	Sotalol
DB00490	Buspirone	Yes
DB00491	Miglitol
DB00492	Fosinopril	Yes
DB00493	Cefotaxime
DB00494	Entacapone	Yes
DB00495	Zidovudine	Yes
DB00496	Darifenacin	Yes
DB00497	Oxycodone	Yes
DB00499	Flutamide	Yes
DB00500	Tolmetin
DB00501	Cimetidine
DB00502	Haloperidol
DB00503	Ritonavir	Yes
DB00504	Levallorphan	Yes
DB00505	Tridihexethyl
DB00507	Nitazoxanide
DB00508	Triflupromazine	Yes
DB00509	Dextrothyroxine	Yes
DB00513	Aminocaproic Acid	Yes
DB00514	Dextromethorphan	Yes
DB00518	Albendazole
DB00519	Trandolapril
DB00520	Caspofungin
DB00521	Carteolol	Yes
DB00522	Bentiromide	Yes
DB00523	Alitretinoin	Yes
DB00524	Metolazone
DB00525	Tolnaftate	Yes
DB00527	Cinchocaine	Yes
DB00529	Foscarnet	Yes
DB00530	Erlotinib
DB00531	Cyclophosphamide	Yes
DB00532	Mephenytoin	Yes
DB00533	Rofecoxib
DB00535	Cefdinir
DB00536	Guanidine	Yes
DB00537	Ciprofloxacin
DB00539	Toremifene	Yes
DB00540	Nortriptyline	Yes
DB00541	Vincristine
DB00542	Benazepril
DB00543	Amoxapine
DB00544	Fluorouracil	Yes
DB00545	Pyridostigmine
DB00547	Desoximetasone	Yes
DB00548	Azelaic Acid	Yes
DB00549	Zafirlukast	Yes
DB00550	Propylthiouracil
DB00551	Acetohydroxamic Acid
DB00552	Pentostatin	Yes
DB00553	Methoxsalen	Yes
DB00554	Piroxicam
DB00555	Lamotrigine	Yes
DB00557	Hydroxyzine	Yes
DB00558	Zanamivir	Yes
DB00559	Bosentan	Yes
DB00560	Tigecycline	Yes
DB00561	Doxapram	Yes
DB00562	Benzthiazide
DB00563	Methotrexate
DB00564	Carbamazepine	Yes
DB00566	Succimer	Yes
DB00567	Cephalexin	Yes
DB00569	Fondaparinux sodium	Yes
DB00570	Vinblastine
DB00571	Propranolol
DB00572	Atropine	Yes
DB00573	Fenoprofen
DB00574	Fenfluramine
DB00575	Clonidine	Yes
DB00576	Sulfamethizole	Yes
DB00577	Valaciclovir	Yes
DB00578	Carbenicillin	Yes
DB00579	Mazindol	Yes
DB00580	Valdecoxib	Yes
DB00581	Lactulose	Yes
DB00582	Voriconazole	Yes
DB00584	Enalapril
DB00585	Nizatidine	Yes
DB00586	Diclofenac
DB00588	Fluticasone Propionate	Yes
DB00589	Lisuride
DB00590	Doxazosin
DB00591	Fluocinolone Acetonide	Yes
DB00592	Piperazine	Yes
DB00593	Ethosuximide	Yes
DB00594	Amiloride	Yes
DB00595	Oxytetracycline	Yes
DB00596	Halobetasol Propionate	Yes
DB00598	Labetalol
DB00599	Thiopental	Yes
DB00600	Monobenzone
DB00601	Linezolid
DB00602	Ivermectin
DB00603	Medroxyprogesterone Acetate	Yes
DB00604	Cisapride
DB00605	Sulindac
DB00606	Cyclothiazide	Yes
DB00607	Nafcillin
DB00608	Chloroquine
DB00609	Ethionamide	Yes
DB00611	Butorphanol
DB00612	Bisoprolol
DB00614	Furazolidone
DB00615	Rifabutin
DB00617	Paramethadione
DB00618	Demeclocycline
DB00619	Imatinib
DB00620	Triamcinolone	Yes
DB00621	Oxandrolone
DB00622	Nicardipine
DB00623	Fluphenazine
DB00624	Testosterone
DB00625	Efavirenz
DB00627	Niacin
DB00628	Clorazepate	Yes
DB00629	Guanabenz	Yes
DB00630	Alendronate	Yes
DB00631	Clofarabine	Yes
DB00632	Docosanol	Yes
DB00633	Dexmedetomidine	Yes
DB00634	Sulfacetamide	Yes
DB00635	Prednisone
DB00637	Astemizole	Yes
DB00639	Butoconazole
DB00640	Adenosine	Yes
DB00641	Simvastatin
DB00642	Pemetrexed
DB00643	Mebendazole
DB00644	Gonadorelin
DB00645	Dyclonine
DB00646	Nystatin
DB00647	Dextropropoxyphene	Yes
DB00648	Mitotane
DB00649	Stavudine	Yes
DB00650	Leucovorin
DB00651	Dyphylline
DB00652	Pentazocine	Yes
DB00654	Latanoprost	Yes
DB00655	Estrone
DB00656	Trazodone
DB00657	Mecamylamine
DB00658	Sevelamer
DB00659	Acamprosate
DB00660	Metaxalone	Yes
DB00661	Verapamil	Yes
DB00662	Trimethobenzamide
DB00665	Nilutamide
DB00667	Histamine Phosphate
DB00668	Epinephrine	Yes
DB00669	Sumatriptan
DB00671	Cefixime	Yes
DB00672	Chlorpropamide
DB00673	Aprepitant
DB00674	Galantamine	Yes
DB00675	Tamoxifen
DB00676	Benzyl Benzoate
DB00677	Isoflurophate	Yes
DB00678	Losartan
DB00679	Thioridazine
DB00680	Moricizine
DB00681	Amphotericin B
DB00682	Warfarin	Yes
DB00683	Midazolam
DB00684	Tobramycin
DB00685	Trovafloxacin
DB00686	Pentosan Polysulfate
DB00687	Fludrocortisone	Yes
DB00688	Mycophenolate mofetil	Yes
DB00690	Flurazepam	Yes
DB00691	Moexipril
DB00692	Phentolamine
DB00693	Fluorescein
DB00694	Daunorubicin
DB00695	Furosemide
DB00696	Ergotamine	Yes
DB00697	Tizanidine	Yes
DB00698	Nitrofurantoin
DB00700	Eplerenone
DB00701	Amprenavir	Yes
DB00703	Methazolamide	Yes
DB00704	Naltrexone
DB00705	Delavirdine
DB00706	Tamsulosin
DB00708	Sufentanil
DB00709	Lamivudine
DB00710	Ibandronate
DB00711	Diethylcarbamazine
DB00712	Flurbiprofen
DB00713	Oxacillin	Yes
DB00714	Apomorphine	Yes
DB00715	Paroxetine
DB00716	Nedocromil	Yes
DB00717	Norethindrone	Yes
DB00718	Adefovir Dipivoxil
DB00719	Azatadine
DB00720	Clodronate	Yes
DB00721	Procaine	Yes
DB00722	Lisinopril	Yes
DB00723	Methoxamine
DB00724	Imiquimod
DB00725	Homatropine Methylbromide	Yes
DB00726	Trimipramine	Yes
DB00727	Nitroglycerin	Yes
DB00728	Rocuronium
DB00730	Thiabendazole
DB00731	Nateglinide
DB00732	Atracurium	Yes
DB00733	Pralidoxime
DB00734	Risperidone
DB00735	Naftifine
DB00736	Esomeprazole	Yes
DB00737	Meclizine	Yes
DB00738	Pentamidine	Yes
DB00739	Hetacillin	Yes
DB00740	Riluzole
DB00741	Hydrocortisone
DB00742	Mannitol
DB00744	Zileuton
DB00745	Modafinil	Yes
DB00746	Deferoxamine
DB00747	Scopolamine	Yes
DB00748	Carbinoxamine
DB00749	Etodolac	Yes
DB00750	Prilocaine
DB00751	Epinastine
DB00753	Isoflurane	Yes
DB00754	Ethotoin
DB00755	Tretinoin
DB00756	Hexachlorophene	Yes
DB00757	Dolasetron	Yes
DB00758	Clopidogrel	Yes
DB00759	Tetracycline	Yes
DB00760	Meropenem
DB00762	Irinotecan
DB00763	Methimazole
DB00764	Mometasone	Yes
DB00765	Metyrosine	Yes
DB00766	Clavulanate
DB00768	Olopatadine
DB00770	Alprostadil
DB00771	Clidinium
DB00772	Malathion
DB00773	Etoposide
DB00774	Hydroflumethiazide
DB00775	Tirofiban
DB00776	Oxcarbazepine	Yes
DB00777	Propiomazine	Yes
DB00778	Roxithromycin	Yes
DB00779	Nalidixic Acid	Yes
DB00780	Phenelzine
DB00781	Polymyxin B Sulfate	Yes
DB00782	Propantheline	Yes
DB00783	Estradiol
DB00784	Mefenamic acid
DB00787	Aciclovir
DB00788	Naproxen	Yes
DB00790	Perindopril
DB00792	Tripelennamine
DB00793	Haloprogin
DB00794	Primidone	Yes
DB00795	Sulfasalazine	Yes
DB00796	Candesartan
DB00797	Tolazoline
DB00798	Gentamicin	Yes
DB00799	Tazarotene	Yes
DB00800	Fenoldopam
DB00801	Halazepam
DB00802	Alfentanil
DB00803	Colistin	Yes
DB00804	Dicyclomine	Yes
DB00806	Pentoxifylline
DB00807	Proparacaine	Yes
DB00808	Indapamide
DB00809	Tropicamide	Yes
DB00810	Biperiden
DB00811	Ribavirin	Yes
DB00813	Fentanyl	Yes
DB00814	Meloxicam
DB00815	Sodium lauryl sulfate
DB00816	Orciprenaline	Yes
DB00818	Propofol	Yes
DB00819	Acetazolamide
DB00820	Tadalafil
DB00822	Disulfiram	Yes
DB00823	Ethynodiol	Yes
DB00825	Menthol
DB00826	Natamycin	Yes
DB00827	Cinoxacin
DB00828	Fosfomycin	Yes
DB00829	Diazepam
DB00830	Phenmetrazine	Yes
DB00831	Trifluoperazine	Yes
DB00832	Phensuximide	Yes
DB00833	Cefaclor
DB00834	Mifepristone	Yes
DB00835	Brompheniramine	Yes
DB00836	Loperamide	Yes
DB00838	Clocortolone	Yes
DB00839	Tolazamide	Yes
DB00841	Dobutamine	Yes
DB00842	Oxazepam	Yes
DB00843	Donepezil	Yes
DB00844	Nalbuphine
DB00845	Clofazimine	Yes
DB00846	Flurandrenolide
DB00847	Cysteamine
DB00848	Levamisole	Yes
DB00849	Methylphenobarbital	Yes
DB00850	Perphenazine	Yes
DB00851	Dacarbazine
DB00852	Pseudoephedrine	Yes
DB00853	Temozolomide
DB00854	Levorphanol	Yes
DB00855	Aminolevulinic acid	Yes
DB00856	Chlorphenesin
DB00857	Terbinafine	Yes
DB00859	Penicillamine	Yes
DB00860	Prednisolone	Yes
DB00861	Diflunisal
DB00862	Vardenafil	Yes
DB00863	Ranitidine	Yes
DB00864	Tacrolimus
DB00865	Benzphetamine	Yes
DB00867	Ritodrine	Yes
DB00868	Benzonatate	Yes
DB00869	Dorzolamide	Yes
DB00870	Suprofen	Yes
DB00871	Terbutaline
DB00872	Conivaptan
DB00874	Guaifenesin
DB00875	Flupentixol	Yes
DB00876	Eprosartan
DB00877	Sirolimus	Yes
DB00878	Chlorhexidine	Yes
DB00879	Emtricitabine	Yes
DB00880	Chlorothiazide
DB00881	Quinapril
DB00882	Clomifene	Yes
DB00883	Isosorbide Dinitrate
DB00884	Risedronate
DB00885	Pemirolast
DB00887	Bumetanide	Yes
DB00888	Mechlorethamine
DB00889	Granisetron	Yes
DB00891	Sulfapyridine	Yes
DB00894	Testolactone	Yes
DB00896	Rimexolone
DB00897	Triazolam	Yes
DB00898	Ethanol	Yes
DB00900	Didanosine
DB00901	Bitolterol	Yes
DB00902	Methdilazine
DB00903	Ethacrynic acid
DB00904	Ondansetron
DB00905	Bimatoprost
DB00906	Tiagabine
DB00907	Cocaine
DB00909	Zonisamide	Yes
DB00911	Tinidazole	Yes
DB00912	Repaglinide	Yes
DB00915	Amantadine	Yes
DB00916	Metronidazole	Yes
DB00917	Dinoprostone
DB00918	Almotriptan	Yes
DB00919	Spectinomycin	Yes
DB00920	Ketotifen
DB00921	Buprenorphine	Yes
DB00924	Cyclobenzaprine	Yes
DB00925	Phenoxybenzamine	Yes
DB00926	Etretinate
DB00927	Famotidine	Yes
DB00928	Azacitidine
DB00929	Misoprostol	Yes
DB00931	Methacycline
DB00932	Tipranavir	Yes
DB00933	Mesoridazine
DB00934	Maprotiline
DB00935	Oxymetazoline	Yes
DB00936	Salicylic acid	Yes
DB00937	Diethylpropion
DB00938	Salmeterol	Yes
DB00939	Meclofenamic acid
DB00940	Methantheline
DB00942	Cycrimine
DB00943	Zalcitabine	Yes
DB00944	Demecarium	Yes
DB00945	Acetylsalicylic acid	Yes
DB00946	Phenprocoumon	Yes
DB00947	Fulvestrant	Yes
DB00948	Mezlocillin	Yes
DB00949	Felbamate	Yes
DB00950	Fexofenadine	Yes
DB00951	Isoniazid	Yes
DB00952	Naratriptan	Yes
DB00953	Rizatriptan	Yes
DB00954	Dirithromycin	Yes
DB00955	Netilmicin
DB00956	Hydrocodone
DB00957	Norgestimate
DB00959	Methylprednisolone
DB00960	Pindolol
DB00962	Zaleplon
DB00963	Bromfenac	Yes
DB00964	Apraclonidine	Yes
DB00966	Telmisartan	Yes
DB00967	Desloratadine	Yes
DB00968	Methyldopa	Yes
DB00969	Alosetron	Yes
DB00970	Dactinomycin	Yes
DB00972	Azelastine	Yes
DB00973	Ezetimibe
DB00974	Edetic Acid	Yes
DB00975	Dipyridamole
DB00976	Telithromycin	Yes
DB00977	Ethinyl Estradiol	Yes
DB00978	Lomefloxacin
DB00979	Cyclopentolate	Yes
DB00980	Ramelteon
DB00981	Physostigmine
DB00982	Isotretinoin	Yes
DB00983	Formoterol	Yes
DB00985	Dimenhydrinate	Yes
DB00986	Glycopyrrolate
DB00987	Cytarabine
DB00988	Dopamine
DB00989	Rivastigmine
DB00990	Exemestane
DB00991	Oxaprozin
DB00992	Methyl aminolevulinate	Yes
DB00993	Azathioprine	Yes
DB00994	Neomycin
DB00996	Gabapentin
DB00997	Doxorubicin	Yes
DB00998	Frovatriptan	Yes
DB00999	Hydrochlorothiazide	Yes
DB01000	Cyclacillin	Yes
DB01001	Salbutamol
DB01002	Levobupivacaine
DB01003	Cromoglicic acid	Yes
DB01004	Ganciclovir
DB01005	Hydroxyurea
DB01006	Letrozole	Yes
DB01007	Tioconazole
DB01008	Busulfan	Yes
DB01009	Ketoprofen	Yes
DB01010	Edrophonium	Yes
DB01011	Metyrapone	Yes
DB01012	Cinacalcet	Yes
DB01013	Clobetasol propionate
DB01014	Balsalazide	Yes
DB01015	Sulfamethoxazole	Yes
DB01016	Glyburide	Yes
DB01017	Minocycline	Yes
DB01018	Guanfacine
DB01019	Bethanechol
DB01020	Isosorbide Mononitrate
DB01021	Trichlormethiazide	Yes
DB01022	Phylloquinone	Yes
DB01023	Felodipine
DB01024	Mycophenolic acid
DB01025	Amlexanox	Yes
DB01026	Ketoconazole	Yes
DB01028	Methoxyflurane
DB01029	Irbesartan
DB01030	Topotecan	Yes
DB01031	Ethinamate	Yes
DB01032	Probenecid
DB01033	Mercaptopurine	Yes
DB01035	Procainamide	Yes
DB01036	Tolterodine	Yes
DB01037	Selegiline	Yes
DB01039	Fenofibrate
DB01041	Thalidomide	Yes
DB01042	Melphalan	Yes
DB01043	Memantine
DB01044	Gatifloxacin	Yes
DB01045	Rifampicin
DB01046	Lubiprostone
DB01047	Fluocinonide	Yes
DB01048	Abacavir
DB01049	Ergoloid mesylate
DB01050	Ibuprofen	Yes
DB01051	Novobiocin
DB01053	Benzylpenicillin
DB01056	Tocainide
DB01057	Echothiophate
DB01058	Praziquantel
DB01059	Norfloxacin	Yes
DB01060	Amoxicillin
DB01061	Azlocillin
DB01062	Oxybutynin
DB01063	Acetophenazine
DB01064	Isoprenaline	Yes
DB01065	Melatonin	Yes
DB01066	Cefditoren
DB01067	Glipizide
DB01068	Clonazepam
DB01069	Promethazine
DB01070	Dihydrotachysterol	Yes
DB01072	Atazanavir	Yes
DB01073	Fludarabine	Yes
DB01074	Perhexiline	Yes
DB01075	Diphenhydramine
DB01076	Atorvastatin	Yes
DB01077	Etidronic acid	Yes
DB01078	Deslanoside
DB01079	Tegaserod	Yes
DB01080	Vigabatrin
DB01081	Diphenoxylate	Yes
DB01082	Streptomycin	Yes
DB01083	Orlistat
DB01084	Emedastine
DB01085	Pilocarpine
DB01086	Benzocaine
DB01087	Primaquine
DB01088	Iloprost
DB01089	Deserpidine
DB01091	Butenafine	Yes
DB01095	Fluvastatin
DB01096	Oxamniquine
DB01097	Leflunomide
DB01098	Rosuvastatin
DB01099	Flucytosine
DB01100	Pimozide	Yes
DB01101	Capecitabine	Yes
DB01104	Sertraline	Yes
DB01105	Sibutramine	Yes
DB01106	Levocabastine	Yes
DB01107	Methyprylon	Yes
DB01108	Trilostane
DB01110	Miconazole	Yes
DB01112	Cefuroxime
DB01113	Papaverine
DB01114	Chlorphenamine
DB01115	Nifedipine
DB01116	Trimethaphan	Yes
DB01117	Atovaquone
DB01118	Amiodarone	Yes
DB01119	Diazoxide
DB01120	Gliclazide	Yes
DB01121	Phenacemide	Yes
DB01122	Ambenonium	Yes
DB01123	Proflavine	Yes
DB01124	Tolbutamide
DB01125	Anisindione
DB01126	Dutasteride	Yes
DB01127	Econazole	Yes
DB01128	Bicalutamide
DB01129	Rabeprazole
DB01130	Prednicarbate	Yes
DB01131	Proguanil	Yes
DB01132	Pioglitazone	Yes
DB01133	Tiludronate
DB01136	Carvedilol
DB01137	Levofloxacin
DB01138	Sulfinpyrazone	Yes
DB01140	Cefadroxil	Yes
DB01141	Micafungin	Yes
DB01142	Doxepin
DB01143	Amifostine	Yes
DB01144	Diclofenamide
DB01146	Diphenylpyraline	Yes
DB01148	Flavoxate
DB01149	Nefazodone	Yes
DB01150	Cefprozil
DB01151	Desipramine
DB01153	Sertaconazole
DB01155	Gemifloxacin
DB01156	Bupropion	Yes
DB01157	Trimetrexate	Yes
DB01158	Bretylium
DB01159	Halothane	Yes
DB01161	Chloroprocaine	Yes
DB01162	Terazosin	Yes
DB01165	Ofloxacin
DB01166	Cilostazol	Yes
DB01167	Itraconazole	Yes
DB01168	Procarbazine	Yes
DB01170	Guanethidine	Yes
DB01171	Moclobemide	Yes
DB01172	Kanamycin
DB01173	Orphenadrine	Yes
DB01174	Phenobarbital
DB01175	Escitalopram	Yes
DB01176	Cyclizine	Yes
DB01177	Idarubicin	Yes
DB01178	Chlormezanone	Yes
DB01179	Podofilox	Yes
DB01180	Rescinnamine
DB01181	Ifosfamide
DB01182	Propafenone
DB01183	Naloxone
DB01184	Domperidone
DB01185	Fluoxymesterone
DB01186	Pergolide
DB01188	Ciclopirox	Yes
DB01189	Desflurane	Yes
DB01190	Clindamycin	Yes
DB01191	Dexfenfluramine	Yes
DB01192	Oxymorphone
DB01193	Acebutolol	Yes
DB01194	Brinzolamide
DB01195	Flecainide
DB01196	Estramustine
DB01197	Captopril
DB01198	Zopiclone	Yes
DB01200	Bromocriptine	Yes
DB01201	Rifapentine	Yes
DB01202	Levetiracetam
DB01203	Nadolol
DB01204	Mitoxantrone
DB01205	Flumazenil
DB01206	Lomustine	Yes
DB01208	Sparfloxacin
DB01209	Dezocine	Yes
DB01210	Levobunolol	Yes
DB01211	Clarithromycin
DB01212	Ceftriaxone	Yes
DB01213	Fomepizole
DB01214	Metipranolol	Yes
DB01215	Estazolam
DB01216	Finasteride
DB01217	Anastrozole	Yes
DB01218	Halofantrine
DB01219	Dantrolene
DB01220	Rifaximin
DB01221	Ketamine
DB01222	Budesonide
DB01223	Aminophylline	Yes
DB01224	Quetiapine	Yes
DB01225	Enoxaparin
DB01226	Mivacurium
DB01227	Levomethadyl Acetate	Yes
DB01228	Encainide	Yes
DB01229	Paclitaxel
DB01230	Pemoline	Yes
DB01232	Saquinavir
DB01233	Metoclopramide	Yes
DB01234	Dexamethasone	Yes
DB01235	L-DOPA
DB01236	Sevoflurane	Yes
DB01238	Aripiprazole
DB01239	Chlorprothixene
DB01240	Epoprostenol
DB01241	Gemfibrozil	Yes
DB01242	Clomipramine
DB01243	Chloroxine	Yes
DB01244	Bepridil	Yes
DB01246	Alimemazine
DB01247	Isocarboxazid	Yes
DB01248	Docetaxel	Yes
DB01250	Olsalazine	Yes
DB01253	Ergonovine
DB01254	Dasatinib
DB01255	Lisdexamfetamine
DB01256	Retapamulin	Yes
DB01258	Aliskiren	Yes
DB01259	Lapatinib	Yes
DB01260	Desonide	Yes
DB01261	Sitagliptin	Yes
DB01262	Decitabine	Yes
DB01263	Posaconazole	Yes
DB01264	Darunavir
DB01265	Telbivudine
DB01267	Paliperidone
DB01268	Sunitinib	Yes
DB01273	Varenicline
DB01274	Arformoterol
DB01275	Hydralazine
DB01280	Nelarabine
DB01288	Fenoterol	Yes
DB01291	Pirbuterol	Yes
DB01296	Glucosamine	Yes
DB01299	Sulfadoxine	Yes
DB01303	Oxtriphylline
DB01319	Fosamprenavir
DB01320	Fosphenytoin	Yes
DB01322	Kava	Yes
DB01324	Polythiazide
DB01325	Quinethazone	Yes
DB01326	Cefamandole	Yes
DB01327	Cefazolin	Yes
DB01328	Cefonicid
DB01329	Cefoperazone
DB01330	Cefotetan	Yes
DB01331	Cefoxitin
DB01332	Ceftizoxime
DB01333	Cefradine	Yes
DB01336	Metocurine	Yes
DB01337	Pancuronium
DB01340	Cilazapril
DB01351	Amobarbital
DB01355	Hexobarbital	Yes
DB01357	Mestranol
DB01359	Penbutolol	Yes
DB01361	Troleandomycin	Yes
DB01364	Ephedrine
DB01365	Mephentermine	Yes
DB01367	Rasagiline	Yes
DB01369	Quinupristin	Yes
DB01380	Cortisone acetate	Yes
DB01388	Mibefradil	Yes
DB01390	Sodium bicarbonate	Yes
DB01392	Yohimbine
DB01393	Bezafibrate	Yes
DB01394	Colchicine	Yes
DB01395	Drospirenone	Yes
DB01396	Digitoxin	Yes
DB01397	Magnesium salicylate
DB01399	Salsalate
DB01400	Neostigmine	Yes
DB01403	Methotrimeprazine	Yes
DB01405	Temafloxacin	Yes
DB01406	Danazol
DB01409	Tiotropium	Yes
DB01410	Ciclesonide
DB01413	Cefepime
DB01415	Ceftibuten
DB01416	Cefpodoxime	Yes
DB01418	Acenocoumarol
DB01420	Testosterone Propionate
DB01421	Paromomycin
DB01427	Amrinone	Yes
DB01433	Methadyl Acetate
DB01435	Antipyrine	Yes
DB01437	Glutethimide
DB01438	Phenazopyridine
DB01493	Ethylestrenol
DB01495	Dichloralphenazone	Yes
DB01544	Flunitrazepam	Yes
DB01551	Dihydrocodeine
DB01558	Bromazepam
DB01563	Chloral hydrate
DB01576	Dextroamphetamine
DB01577	Methamphetamine	Yes
DB01579	Phendimetrazine
DB01580	Oxprenolol	Yes
DB01581	Sulfamerazine	Yes
DB01582	Sulfamethazine
DB01586	Ursodeoxycholic acid	Yes
DB01588	Prazepam
DB01589	Quazepam
DB01590	Everolimus	Yes
DB01591	Solifenacin	Yes
DB01595	Nitrazepam	Yes
DB01597	Cilastatin	Yes
DB01598	Imipenem
DB01599	Probucol
DB01601	Lopinavir
DB01602	Bacampicillin
DB01606	Tazobactam	Yes
DB01607	Ticarcillin
DB01608	Propericiazine	Yes
DB01609	Deferasirox	Yes
DB01610	Valganciclovir	Yes
DB01611	Hydroxychloroquine
DB01612	Amyl Nitrite
DB01613	Erythrityl Tetranitrate	Yes
DB01618	Molindone
DB01619	Phenindamine
DB01620	Pheniramine
DB01623	Thiothixene
DB01625	Isopropamide	Yes
DB01626	Pargyline
DB01627	Lincomycin	Yes
DB01645	Genistein
DB01656	Roflumilast	Yes
DB01677	Fumarate
DB01698	Rutin
DB01708	Dehydroepiandrosterone
DB01744	Camphor	Yes
DB01764	Dalfopristin
DB01775	Dihydroxyacetone	Yes
DB01783	Pantothenic acid	Yes
DB01839	1,2-Propanediol
DB02300	Calcipotriol
DB02362	4-Aminobenzoic Acid
DB02546	Vorinostat
DB02665	Trans-2-Phenylcyclopropylamine	Yes
DB02701	Nicotinamide
DB02709	Resveratrol
DB02731	Thimerosal	Yes
DB02772	Sucrose
DB02789	Pregnenolone
DB02959	Oxitriptan
DB03085	Hydroxyacetic Acid	Yes
DB03128	Acetylcholine	Yes
DB03255	Phenol	Yes
DB03266	Pentanedial
DB03600	Decanoic Acid	Yes
DB03754	Tris(Hydroxymethyl)Aminomethane
DB03766	Propanoic Acid	Yes
DB03793	Benzoic Acid
DB03852	Eucalyptol	Yes
DB03856	Alpha-Difluoromethylornithine
DB03904	Urea
DB04077	Glycerol	Yes
DB04115	Berberine	Yes
DB04173	Fructose	Yes
DB04216	Quercetin
DB04272	Citric Acid
DB04327	Phosphatidylethanolamine
DB04398	Lactic Acid
DB04465	Lactose
DB04519	Caprylic acid
DB04571	Trioxsalen	Yes
DB04572	Thiotepa	Yes
DB04573	Estriol
DB04574	Estropipate
DB04794	Bifonazole
DB04815	Clioquinol
DB04819	Methapyrilene
DB04824	Phenolphthalein
DB04828	Zomepirac	Yes
DB04833	Methaqualone	Yes
DB04834	Rapacuronium
DB04835	Maraviroc	Yes
DB04837	Clofedanol
DB04838	Cyclandelate
DB04843	Mepenzolate
DB04844	Tetrabenazine
DB04845	Ixabepilone
DB04855	Dronedarone	Yes
DB04861	Nebivolol	Yes
DB04868	Nilotinib
DB04890	Bepotastine
DB04896	Milnacipran	Yes
DB04920	Clevidipine
DB04930	Permethrin	Yes
DB04946	Iloperidone
DB04953	Ezogabine
DB05013	Ingenol Mebutate	Yes
DB05039	Indacaterol
DB05245	Silver sulfadiazine
DB05246	Methsuximide	Yes
DB05271	Rotigotine	Yes
DB05294	Vandetanib
DB05381	histamine dihydrochloride
DB05521	Telaprevir	Yes
DB05812	Abiraterone	Yes
DB06147	Sulfathiazole	Yes
DB06148	Mianserin	Yes
DB06151	Acetylcysteine	Yes
DB06196	Icatibant
DB06201	Rufinamide	Yes
DB06204	Tapentadol	Yes
DB06207	Silodosin	Yes
DB06209	Prasugrel	Yes
DB06210	Eltrombopag	Yes
DB06212	Tolvaptan	Yes
DB06213	Regadenoson
DB06216	Asenapine	Yes
DB06218	Lacosamide
DB06228	Rivaroxaban	Yes
DB06237	Avanafil
DB06274	Alvimopan	Yes
DB06287	Temsirolimus
DB06335	Saxagliptin	Yes
DB06414	Etravirine
DB06589	Pazopanib	Yes
DB06590	Ceftaroline fosamil	Yes
DB06614	Peramivir	Yes
DB06637	Dalfampridine	Yes
DB06684	Vilazodone	Yes
DB06689	Ethanolamine Oleate	Yes
DB06691	Mepyramine	Yes
DB06694	Xylometazoline
DB06695	Dabigatran etexilate
DB06697	Artemether
DB06698	Betahistine	Yes
DB06700	Desvenlafaxine
DB06701	Dexmethylphenidate	Yes
DB06702	Fesoterodine	Yes
DB06706	Isometheptene	Yes
DB06707	Levonordefrin	Yes
DB06708	Lumefantrine
DB06709	Methacholine	Yes
DB06710	Methyltestosterone	Yes
DB06711	Naphazoline	Yes
DB06713	Norelgestromin
DB06714	Propylhexedrine
DB06716	Fospropofol	Yes
DB06766	Alcaftadine	Yes
DB06768	Ammonium lactate
DB06770	Benzyl alcohol	Yes
DB06771	Besifloxacin	Yes
DB06772	Cabazitaxel
DB06775	Carglumic Acid
DB06781	Difluprednate
DB06782	Dimercaprol
DB06795	Mafenide	Yes
DB06800	Methylnaltrexone	Yes
DB06802	Nepafenac
DB06803	Niclosamide	Yes
DB06804	Nonoxynol-9	Yes
DB06809	Plerixafor	Yes
DB06810	Plicamycin
DB06811	Polidocanol	Yes
DB06813	Pralatrexate	Yes
DB06817	Raltegravir
DB08329	SULTHIAME	Yes
DB08604	Triclosan	Yes
DB08797	Salicylamide
DB08799	Antazoline
DB08815	Lurasidone
DB08816	Ticagrelor
DB08819	Tafluprost	Yes
DB08820	Ivacaftor	Yes
DB08822	Azilsartan medoxomil
DB08823	Spinosad	Yes
DB08826	Deferiprone	Yes
DB08828	Vismodegib
DB08842	Acetylcarnitine
DB08846	Ellagic Acid	Yes
DB08860	Pitavastatin
DB08864	Rilpivirine
DB08865	Crizotinib
DB08868	Fingolimod	Yes
DB08871	Eribulin
DB08873	Boceprevir
DB08874	Fidaxomicin
DB08877	Ruxolitinib	Yes
DB08881	Vemurafenib
DB08882	Linagliptin	Yes
DB08906	Fluticasone furoate
DB08936	Chlorcyclizine
DB08981	Fenbufen	Yes
DB08987	Etidocaine
DB08988	Ethoheptazine
DB08995	Diosmin	Yes
DB09009	Articaine
DB09019	Bromhexine
DB09020	Bisacodyl	Yes

## Sheet: Table_S2
Table S2. The list of 963 diseases as the prediction endpoints of the server
638 diseases are used in the independent validation, which is indicated by the last column
ICD-9 Code	Disease	Independent validation?
001	Cholera	Yes
001.0	Cholera due to vibrio cholerae	Yes
001.9	Cholera, unspecified	Yes
002.0	Typhoid fever
003.9	Salmonella infection, unspecified	Yes
006	Amebiasis	Yes
006.9	Amebiasis, unspecified	Yes
007.1	Giardiasis
009.0	Infectious colitis, enteritis, and gastroenteritis	Yes
009.2	Infectious diarrhea	Yes
011	Pulmonary tuberculosis	Yes
011.9	Unspecified pulmonary tuberculosis	Yes
011.90	Pulmonary tuberculosis, unspecified, unspecified	Yes
013.0	Tuberculous meningitis
013.00	Tuberculous meningitis, unspecified
020	Plague
020.9	Plague, unspecified
021	Tularemia
021.9	Unspecified tularemia
022	Anthrax	Yes
022.9	Anthrax, unspecified	Yes
023	Brucellosis	Yes
023.9	Brucellosis, unspecified	Yes
027.0	Listeriosis	Yes
030	Leprosy
030.9	Leprosy, unspecified
031.8	Other specified mycobacterial diseases
031.9	Unspecified diseases due to mycobacteria	Yes
033.0	Whooping cough due to bordetella pertussis [B. pertussis]	Yes
034.0	Streptococcal sore throat	Yes
036	Meningococcal infection
036.0	Meningococcal meningitis
036.9	Meningococcal infection, unspecified
037	Tetanus	Yes
038	Septicemia	Yes
038.9	Unspecified septicemia	Yes
039	Actinomycotic infections	Yes
039.9	Actinomycotic infection of unspecified site	Yes
041.00	Streptococcus infection in conditions classified elsewhere and of unspecified site, streptococcus, unspecified	Yes
041.10	Staphylococcus infection in conditions classified elsewhere and of unspecified site, staphylococcus, unspecified	Yes
041.2	Pneumococcus infection in conditions classified elsewhere and of unspecified site
041.49	Other and unspecified Escherichia coli [E. coli]	Yes
041.6	Proteus (mirabilis) (morganii) infection in conditions classified elsewhere and of unspecified site	Yes
041.7	Pseudomonas infection in conditions classified elsewhere and of unspecified site	Yes
041.81	Other specified bacterial infections in conditions classified elsewhere and of unspecified site, mycoplasma	Yes
041.84	Other specified bacterial infections in conditions classified elsewhere and of unspecified site, other anaerobes	Yes
041.85	Other specified bacterial infections in conditions classified elsewhere and of unspecified site, other gram-negative organisms	Yes
041.89	Other specified bacterial infections in conditions classified elsewhere and of unspecified site, other specified bacteria
041.9	Bacterial infection, unspecified, in conditions classified elsewhere and of unspecified site	Yes
042	Human immunodeficiency virus [HIV] disease	Yes
052	Chickenpox
052.9	Varicella without mention of complication
053	Herpes zoster	Yes
053.19	Herpes zoster with other nervous system complications	Yes
053.2	Herpes zoster with ophthalmic complications	Yes
053.20	Herpes zoster dermatitis of eyelid	Yes
053.29	Herpes zoster with other ophthalmic complications	Yes
053.9	Herpes zoster without mention of complication	Yes
054	Herpes simplex	Yes
054.40	Herpes simplex with unspecified ophthalmic complication
054.43	Herpes simplex disciform keratitis
054.9	Herpes simplex without mention of complication	Yes
070.30	Viral hepatitis B without mention of hepatic coma, acute or unspecified, without mention of hepatitis delta	Yes
070.32	Chronic viral hepatitis B without mention of hepatic coma without mention of hepatitis delta
070.7	Unspecified viral hepatitis c	Yes
070.70	Unspecified viral hepatitis C without hepatic coma	Yes
070.9	Unspecified viral hepatitis without mention of hepatic coma	Yes
073	Ornithosis
073.9	Ornithosis, unspecified
076	Trachoma
076.9	Trachoma, unspecified
077.0	Inclusion conjunctivitis
077.98	Unspecified diseases of conjunctiva due to chlamydiae
078.1	Viral warts
078.10	Viral warts, unspecified
078.5	Cytomegaloviral disease
079.98	Unspecified chlamydial infection	Yes
079.99	Unspecified viral infection	Yes
081.9	Typhus, unspecified
082.0	Spotted fevers
083.0	Q fever
083.2	Rickettsialpox
083.8	Other specified rickettsioses
084	Malaria	Yes
084.0	Falciparum malaria [malignant tertian]	Yes
084.2	Quartan malaria	Yes
084.6	Malaria, unspecified	Yes
085	Leishmaniasis
085.9	Leishmaniasis, unspecified
087	Relapsing fever
087.9	Relapsing fever, unspecified
088.0	Bartonellosis
088.81	Lyme Disease	Yes
097.9	Syphilis, unspecified
098	Gonococcal infections	Yes
098.89	Gonococcal infection of other specified sites	Yes
099.0	Chancroid
099.1	Lymphogranuloma venereum
099.2	Granuloma inguinale
099.40	Other nongonococcal urethritis, unspecified
099.9	Venereal disease, unspecified	Yes
102	Yaws
102.9	Yaws, unspecified
110.1	Dermatophytosis of nail
110.3	Dermatophytosis of groin and perianal area	Yes
110.4	Dermatophytosis of foot	Yes
110.5	Dermatophytosis of the body
111	Dermatomycosis other and unspecified	Yes
111.0	Pityriasis versicolor
111.9	Dermatomycosis, unspecified	Yes
112	Candidiasis	Yes
112.0	Candidiasis of mouth	Yes
112.1	Candidiasis of vulva and vagina	Yes
112.3	Candidiasis of skin and nails	Yes
112.5	Disseminated candidiasis
112.84	Candidal esophagitis	Yes
112.89	Other candidiasis of other specified sites
112.9	Candidiasis of unspecified site	Yes
114	Coccidioidomycosis
114.9	Coccidioidomycosis, unspecified
115	Histoplasmosis
115.9	Histoplasmosis unspecified
115.90	Histoplasmosis, unspecified, without mention of manifestation
116	Blastomycotic infection
116.0	Blastomycosis
117.3	Aspergillosis
117.5	Cryptococcosis
117.9	Other and unspecified mycoses	Yes
123.9	Cestode infection, unspecified	Yes
124	Trichinosis
127.4	Enterobiasis	Yes
127.9	Intestinal helminthiasis, unspecified	Yes
128.9	Helminth infection, unspecified	Yes
130	Toxoplasmosis	Yes
130.9	Toxoplasmosis, unspecified	Yes
131	Trichomoniasis
131.9	Trichomoniasis, unspecified
132.0	Pediculus capitis [head louse]
132.9	Pediculosis, unspecified
133.0	Scabies	Yes
134.9	Infestation, unspecified	Yes
135	Sarcoidosis
136.3	Pneumocystosis	Yes
136.8	Other specified infectious and parasitic diseases	Yes
136.9	Unspecified infectious and parasitic diseases	Yes
150.9	Malignant neoplasm of esophagus, unspecified site
151	Malignant neoplasm of stomach
151.9	Malignant neoplasm of stomach, unspecified site	Yes
153.9	Malignant neoplasm of colon, unspecified site	Yes
155.0	Malignant neoplasm of liver, primary
155.2	Malignant neoplasm of liver, not specified as primary or secondary
157	Malignant neoplasm of pancreas	Yes
157.9	Malignant neoplasm of pancreas, part unspecified	Yes
162.9	Malignant neoplasm of bronchus and lung, unspecified	Yes
170.9	Malignant neoplasm of bone and articular cartilage, site unspecified
171.9	Malignant neoplasm of connective and other soft tissue, site unspecified	Yes
172.9	Melanoma of skin, site unspecified	Yes
173.91	Basal cell carcinoma of skin, site unspecified
173.99	Other specified malignant neoplasm of skin, site unspecified	Yes
174.9	Malignant neoplasm of breast (female), unspecified	Yes
176	Kaposi's sarcoma	Yes
176.9	Kaposi's sarcoma, unspecified site	Yes
179	Malignant neoplasm of uterus, part unspecified	Yes
180.9	Malignant neoplasm of cervix uteri, unspecified site	Yes
182.0	Malignant neoplasm of corpus uteri, except isthmus	Yes
183.0	Malignant neoplasm of ovary	Yes
185	Malignant neoplasm of prostate	Yes
186	Malignant neoplasm of testis	Yes
186.9	Malignant neoplasm of other and unspecified testis	Yes
188	Malignant neoplasm of bladder	Yes
188.9	Malignant neoplasm of bladder, part unspecified	Yes
189.0	Malignant neoplasm of kidney, except pelvis	Yes
190.5	Malignant neoplasm of retina
191.9	Malignant neoplasm of brain, unspecified
195.0	Malignant neoplasm of head, face, and neck	Yes
198.3	Secondary malignant neoplasm of brain and spinal cord
199	Malignant neoplasm without specification of site	Yes
199.1	Other malignant neoplasm without specification of site	Yes
200.2	Burkitt's tumor or lymphoma	Yes
200.20	Burkitt's tumor or lymphoma, unspecified site, extranodal and solid organ sites	Yes
201	Hodgkin's disease	Yes
201.0	Hodgkin's paragranuloma	Yes
201.1	Hodgkin's granuloma	Yes
201.10	Hodgkin's granuloma, unspecified site, extranodal and solid organ sites	Yes
201.2	Hodgkin's sarcoma	Yes
201.20	Hodgkin's sarcoma, unspecified site, extranodal and solid organ sites	Yes
201.9	Hodgkin's disease unspecified type	Yes
201.90	Hodgkin's disease, unspecified type, unspecified site, extranodal and solid organ sites	Yes
202.1	Mycosis fungoides	Yes
202.10	Mycosis fungoides, unspecified site, extranodal and solid organ sites	Yes
202.80	Other malignant lymphomas, unspecified site, extranodal and solid organ sites	Yes
203.0	Multiple myeloma	Yes
203.00	Multiple myeloma, without mention of having achieved remission	Yes
204	Lymphoid leukemia	Yes
204.0	Lymphoid leukemia acute	Yes
204.00	Acute lymphoid leukemia, without mention of having achieved remission	Yes
204.1	Lymphoid leukemia chronic	Yes
204.10	Chronic lymphoid leukemia, without mention of having achieved remission	Yes
204.9	Unspecified lymphoid leukemia	Yes
204.90	Unspecified lymphoid leukemia, without mention of having achieved remission	Yes
205	Myeloid leukemia	Yes
205.0	Myeloid leukemia acute	Yes
205.00	Acute myeloid leukemia, without mention of having achieved remission	Yes
205.1	Myeloid leukemia chronic	Yes
205.10	Chronic myeloid leukemia, without mention of having achieved remission	Yes
205.9	Unspecified myeloid leukemia	Yes
205.90	Unspecified myeloid leukemia, without mention of having achieved remission	Yes
208	Leukemia of unspecified cell type	Yes
208.0	Leukemia of unspecified cell type acute	Yes
208.00	Acute leukemia of unspecified cell type, without mention of having achieved remission	Yes
208.9	Unspecified leukemia	Yes
208.90	Unspecified leukemia, without mention of having achieved remission	Yes
209.20	Malignant carcinoid tumor of unknown primary site
211.3	Benign neoplasm of colon
218	Uterine leiomyoma
218.9	Leiomyoma of uterus, unspecified
229.9	Benign neoplasm of unspecified site	Yes
232.9	Carcinoma in situ of skin, site unspecified
233.32	Carcinoma in situ, vulva
238.4	Polycythemia vera	Yes
238.71	Essential thrombocythemia
238.75	Myelodysplastic syndrome, unspecified	Yes
238.79	Other lymphatic and hematopoietic tissues	Yes
239	Neoplasms of unspecified nature	Yes
239.0	Neoplasm of unspecified nature of digestive system	Yes
239.1	Neoplasm of unspecified nature of respiratory system	Yes
239.2	Neoplasm of unspecified nature of bone, soft tissue, and skin
239.3	Neoplasm of unspecified nature of breast	Yes
239.4	Neoplasm of unspecified nature of bladder
239.5	Neoplasm of unspecified nature of other genitourinary organs	Yes
239.6	Neoplasm of unspecified nature of brain	Yes
239.7	Neoplasm of unspecified nature of endocrine glands and other parts of nervous system	Yes
239.89	Neoplasms of unspecified nature, other specified sites
239.9	Neoplasm of unspecified nature, site unspecified	Yes
240.9	Goiter, unspecified
242	Thyrotoxicosis with or without goiter
242.90	Thyrotoxicosis without mention of goiter or other cause, and without mention of thyrotoxic crisis or storm	Yes
244.9	Unspecified acquired hypothyroidism	Yes
245	Thyroiditis
245.9	Thyroiditis, unspecified
250	Diabetes mellitus	Yes
250.00	Diabetes mellitus without mention of complication, type II or unspecified type, not stated as uncontrolled	Yes
250.01	Diabetes mellitus without mention of complication, type I [juvenile type], not stated as uncontrolled	Yes
250.1	Diabetes with ketoacidosis	Yes
250.10	Diabetes with ketoacidosis, type II or unspecified type, not stated as uncontrolled	Yes
250.4	Diabetes with renal manifestations	Yes
250.6	Diabetes with neurological manifestations	Yes
251.1	Other specified hypoglycemia
251.2	Hypoglycemia, unspecified	Yes
251.5	Abnormality of secretion of gastrin	Yes
252.0	Hyperparathyroidism	Yes
252.00	Hyperparathyroidism, unspecified	Yes
253.0	Acromegaly and gigantism	Yes
253.1	Other and unspecified anterior pituitary hyperfunction	Yes
253.4	Other anterior pituitary disorders	Yes
253.5	Diabetes insipidus	Yes
253.7	Iatrogenic pituitary disorders
253.9	Unspecified disorder of the pituitary gland and its hypothalamic control
255.0	Cushing's syndrome	Yes
255.10	Hyperaldosteronism, unspecified
255.13	Bartter's syndrome
255.2	Adrenogenital disorders	Yes
255.3	Other corticoadrenal overactivity
255.41	Glucocorticoid deficiency	Yes
255.8	Other specified disorders of adrenal glands	Yes
256.31	Premature menopause	Yes
256.39	Other ovarian failure	Yes
256.4	Polycystic ovaries
257.2	Other testicular hypofunction
259.0	Delay in sexual development and puberty, not elsewhere classified
259.1	Precocious sexual development and puberty, not elsewhere classified	Yes
259.2	Carcinoid syndrome
259.8	Other specified endocrine disorders	Yes
259.9	Unspecified endocrine disorder	Yes
265.2	Pellagra	Yes
266.2	Other B-complex deficiencies	Yes
268	Vitamin d deficiency
268.9	Unspecified vitamin D deficiency
269.2	Unspecified vitamin deficiency
269.3	Mineral deficiency, not elsewhere classified
269.9	Unspecified nutritional deficiency	Yes
270.0	Disturbances of amino-acid transport	Yes
271.0	Glycogenosis
271.3	Intestinal disaccharidase deficiencies and disaccharide malabsorption
272.0	Pure hypercholesterolemia	Yes
272.1	Pure hyperglyceridemia	Yes
272.2	Mixed hyperlipidemia	Yes
272.4	Other and unspecified hyperlipidemia	Yes
272.5	Lipoprotein deficiencies	Yes
272.8	Other disorders of lipoid metabolism	Yes
273.3	Macroglobulinemia
274	Gout	Yes
274.0	Gouty arthropathy	Yes
274.00	Gouty arthropathy, unspecified	Yes
274.9	Gout, unspecified	Yes
275.09	Other disorders of iron metabolism
275.40	Unspecified disorder of calcium metabolism
275.41	Hypocalcemia
275.42	Hypercalcemia	Yes
276.0	Hyperosmolality and/or hypernatremia
276.1	Hyposmolality and/or hyponatremia	Yes
276.2	Acidosis	Yes
276.3	Alkalosis	Yes
276.51	Dehydration	Yes
276.6	Fluid overload disorder	Yes
276.69	Other fluid overload	Yes
276.7	Hyperpotassemia
276.8	Hypopotassemia	Yes
276.9	Electrolyte and fluid disorders not elsewhere classified	Yes
277.0	Cystic fibrosis	Yes
277.00	Cystic fibrosis without mention of meconium ileus	Yes
277.6	Other deficiencies of circulating enzymes	Yes
277.85	Disorders of fatty acid oxidation
277.9	Unspecified disorder of metabolism	Yes
278.00	Obesity, unspecified	Yes
278.02	Overweight	Yes
279.3	Unspecified immunity deficiency	Yes
279.49	Autoimmune disease, not elsewhere classified	Yes
279.5	Graft-versus-host disease	Yes
279.50	Graft-versus-host disease, unspecified	Yes
279.9	Unspecified disorder of immune mechanism
281.9	Unspecified deficiency anemia
283.9	Acquired hemolytic anemia, unspecified	Yes
284.81	Red cell aplasia (acquired)(adult)(with thymoma)
284.9	Aplastic anemia, unspecified
285.9	Anemia, unspecified	Yes
287.2	Other nonthrombocytopenic purpuras	Yes
287.30	Primary thrombocytopenia,unspecified
287.31	Immune thrombocytopenic purpura	Yes
287.4	Secondary thrombocytopenia
287.5	Thrombocytopenia, unspecified	Yes
288.0	Neutropenia	Yes
288.00	Neutropenia, unspecified	Yes
288.09	Other neutropenia	Yes
288.2	Genetic anomalies of leukocytes	Yes
288.8	Other specified disease of white blood cells	Yes
289.89	Other specified diseases of blood and blood-forming organs
289.9	Unspecified diseases of blood and blood-forming organs	Yes
290	Dementias	Yes
291.0	Alcohol withdrawal delirium
291.81	Alcohol withdrawal	Yes
292.0	Drug withdrawal
292.89	Other specified drug-induced mental disorders	Yes
293.0	Delirium due to conditions classified elsewhere	Yes
294.2	Dementia, unspecified	Yes
294.20	Dementia, unspecified, without behavioral disturbance	Yes
295	Schizophrenic disorders	Yes
295.9	Unspecified schizophrenia	Yes
295.90	Unspecified schizophrenia, unspecified	Yes
296.00	Bipolar I disorder, single manic episode, unspecified	Yes
296.2	Major depressive disorder single episode	Yes
296.20	Major depressive affective disorder, single episode, unspecified	Yes
296.40	Bipolar I disorder, most recent episode (or current) manic, unspecified
296.50	Bipolar I disorder, most recent episode (or current) depressed, unspecified	Yes
296.7	Bipolar I disorder, most recent episode (or current) unspecified
296.80	Bipolar disorder, unspecified	Yes
296.90	Unspecified episodic mood disorder	Yes
296.99	Other specified episodic mood disorder	Yes
297.9	Unspecified paranoid state	Yes
298.1	Excitative type psychosis
298.8	Other and unspecified reactive psychosis	Yes
298.9	Unspecified psychosis	Yes
299.0	Autistic disorder	Yes
299.00	Autistic disorder, current or active state	Yes
300.00	Anxiety state, unspecified	Yes
300.01	Panic disorder without agoraphobia	Yes
300.02	Generalized anxiety disorder	Yes
300.2	Phobic disorders
300.20	Phobia, unspecified	Yes
300.21	Agoraphobia with panic disorder
300.22	Agoraphobia without mention of panic attacks
300.23	Social phobia	Yes
300.29	Other isolated or specific phobias
300.3	Obsessive-compulsive disorders	Yes
300.4	Dysthymic disorder
300.6	Depersonalization disorder
300.89	Other somatoform disorders
300.9	Unspecified nonpsychotic mental disorder	Yes
301.3	Explosive personality disorder	Yes
301.4	Obsessive-compulsive personality disorder	Yes
301.6	Dependent personality disorder
301.7	Antisocial personality disorder	Yes
301.89	Other personality disorders	Yes
301.9	Unspecified personality disorder	Yes
302.50	Trans-sexualism with unspecified sexual history
302.70	Psychosexual dysfunction, unspecified	Yes
302.71	Hypoactive sexual desire disorder
302.72	Psychosexual dysfunction with inhibited sexual excitement	Yes
302.75	Premature ejaculation
302.76	Dyspareunia, psychogenic
302.89	Other specified psychosexual disorders	Yes
302.9	Unspecified psychosexual disorder	Yes
303	Alcohol dependence syndrome	Yes
303.90	Other and unspecified alcohol dependence, unspecified	Yes
304	Drug dependence
304.0	Opioid type dependence
304.00	Opioid type dependence, unspecified	Yes
304.2	Cocaine dependence	Yes
304.20	Cocaine dependence, unspecified	Yes
304.60	Other specified drug dependence, unspecified
304.9	Unspecified drug dependence
304.90	Unspecified drug dependence, unspecified	Yes
305	Nondependent abuse of drugs	Yes
305.0	Nondependent alcohol abuse	Yes
305.00	Alcohol abuse, unspecified	Yes
305.01	Alcohol abuse, continuous	Yes
305.1	Tobacco use disorder	Yes
305.5	Nondependent opioid abuse	Yes
305.50	Opioid abuse, unspecified	Yes
305.90	Other, mixed, or unspecified drug abuse, unspecified	Yes
307.1	Anorexia nervosa
307.2	Tics
307.20	Tic disorder, unspecified
307.23	Tourette's disorder	Yes
307.3	Stereotypic movement disorder	Yes
307.42	Persistent disorder of initiating or maintaining sleep	Yes
307.50	Eating disorder, unspecified	Yes
307.51	Bulimia nervosa	Yes
307.59	Other disorders of eating
307.6	Enuresis
307.81	Tension headache
307.9	Other and unspecified special symptoms or syndromes, not elsewhere classified	Yes
308.2	Predominant psychomotor disturbance	Yes
308.9	Unspecified acute reaction to stress	Yes
309.81	Posttraumatic stress disorder	Yes
309.83	Adjustment reaction with withdrawal	Yes
309.89	Other specified adjustment reactions	Yes
311	Depressive disorder, not elsewhere classified	Yes
312.10	Undersocialized conduct disorder, unaggressive type, unspecified
312.30	Impulse control disorder, unspecified	Yes
312.89	Other conduct disorder	Yes
312.9	Unspecified disturbance of conduct	Yes
314	Hyperkinetic syndrome of childhood	Yes
314.0	Attention deficit disorder of childhood	Yes
314.00	Attention deficit disorder without mention of hyperactivity	Yes
314.01	Attention deficit disorder with hyperactivity	Yes
314.9	Unspecified hyperkinetic syndrome	Yes
315.00	Developmental reading disorder, unspecified	Yes
315.9	Unspecified delay in development	Yes
319	Unspecified intellectual disabilities	Yes
320	Bacterial meningitis	Yes
320.9	Meningitis due to unspecified bacterium	Yes
321.0	Cryptococcal meningitis
322	Meningitis of unspecified cause	Yes
322.9	Meningitis, unspecified	Yes
323.9	Unspecified causes of encephalitis, myelitis, and encephalomyelitis
331.0	Alzheimer's disease	Yes
331.81	Reye's syndrome
332	Parkinson's disease	Yes
332.0	Paralysis agitans	Yes
333.1	Essential and other specified forms of tremor
333.2	Myoclonus
333.4	Huntington's chorea	Yes
333.5	Other choreas
333.82	Orofacial dyskinesia	Yes
333.90	Unspecified extrapyramidal disease and abnormal movement disorder	Yes
333.94	Restless legs syndrome (RLS)	Yes
333.99	Other extrapyramidal diseases and abnormal movement disorders
334.8	Other spinocerebellar diseases
335.20	Amyotrophic lateral sclerosis	Yes
337.20	Reflex sympathetic dystrophy, unspecified
338.1	Acute pain	Yes
338.18	Other acute postoperative pain	Yes
338.2	Chronic pain	Yes
338.29	Other chronic pain	Yes
339.00	Cluster headache syndrome, unspecified	Yes
339.02	Chronic cluster headache	Yes
339.1	Tension type headache
339.10	Tension type headache, unspecified
340	Multiple sclerosis	Yes
343.9	Infantile cerebral palsy, unspecified	Yes
344.9	Paralysis, unspecified	Yes
345.00	Generalized nonconvulsive epilepsy, without mention of intractable epilepsy	Yes
345.10	Generalized convulsive epilepsy, without mention of intractable epilepsy	Yes
345.3	Grand mal status	Yes
345.40	Localization-related (focal) (partial) epilepsy and epileptic syndromes with complex partial seizures, without mention of intractable epilepsy
345.50	Localization-related (focal) (partial) epilepsy and epileptic syndromes with simple partial seizures, without mention of intractable epilepsy	Yes
345.6	Infantile spasms	Yes
345.60	Infantile spasms, without mention of intractable epilepsy	Yes
345.9	Epilepsy unspecified	Yes
345.90	Epilepsy, unspecified, without mention of intractable epilepsy	Yes
346	Migraine	Yes
346.00	Migraine with aura, without mention of intractable migraine without mention of status migrainosus
346.9	Migraine unspecified	Yes
346.90	Migraine, unspecified, without mention of intractable migraine without mention of status migrainosus	Yes
347.0	Narcolepsy	Yes
347.00	Narcolepsy, without cataplexy	Yes
348.2	Benign intracranial hypertension	Yes
348.3	Encephalopathy, not elsewhere classified
348.30	Encephalopathy, unspecified
348.5	Cerebral edema	Yes
348.89	Other conditions of brain	Yes
348.9	Unspecified condition of brain
349.89	Other specified disorders of nervous system	Yes
349.9	Unspecified disorders of nervous system	Yes
350.1	Trigeminal neuralgia
355.9	Mononeuritis of unspecified site	Yes
356.9	Unspecified hereditary and idiopathic peripheral neuropathy	Yes
358.0	Myasthenia gravis	Yes
358.00	Myasthenia gravis without (acute) exacerbation	Yes
359.1	Hereditary progressive muscular dystrophy	Yes
359.71	Inclusion body myositis
359.9	Myopathy, unspecified	Yes
360.11	Sympathetic uveitis
360.19	Other endophthalmitis
360.60	Foreign body, intraocular, unspecified
362.10	Background retinopathy, unspecified	Yes
362.50	Macular degeneration (senile), unspecified
362.74	Pigmentary retinal dystrophy	Yes
362.83	Retinal edema
362.9	Unspecified retinal disorder	Yes
363.20	Chorioretinitis, unspecified	Yes
364.3	Unspecified iridocyclitis	Yes
365	Glaucoma	Yes
365.00	Preglaucoma, unspecified	Yes
365.04	Ocular hypertension	Yes
365.1	Open-angle glaucoma	Yes
365.10	Open-angle glaucoma, unspecified	Yes
365.13	Pigmentary open-angle glaucoma	Yes
365.9	Unspecified glaucoma	Yes
366	Cataract	Yes
366.9	Unspecified cataract	Yes
368	Visual disturbances
368.13	Visual discomfort
368.31	Suppression of binocular vision	Yes
368.8	Other specified visual disturbances	Yes
368.9	Unspecified visual disturbance
369.9	Unspecified visual loss	Yes
370	Keratitis
370.0	Corneal ulcer
370.00	Corneal ulcer, unspecified
370.9	Unspecified keratitis
372	Disorders of conjunctiva
372.03	Other mucopurulent conjunctivitis	Yes
372.14	Other chronic allergic conjunctivitis	Yes
372.30	Conjunctivitis, unspecified	Yes
372.9	Unspecified disorder of conjunctiva
375.2	Epiphora	Yes
375.20	Epiphora, unspecified as to cause	Yes
377.3	Optic neuritis
377.30	Optic neuritis, unspecified
379.42	Miosis (persistent), not due to miotics
379.43	Mydriasis (persistent), not due to mydriatics
379.91	Pain in or around eye
379.93	Redness or discharge of eye
379.99	Other ill-defined disorders of eye	Yes
380.10	Infective otitis externa, unspecified	Yes
382.9	Unspecified otitis media	Yes
388.3	Tinnitus
388.30	Tinnitus, unspecified
388.44	Auditory recruitment
388.7	Otalgia	Yes
388.70	Otalgia, unspecified	Yes
388.8	Other disorders of ear
388.9	Unspecified disorder of ear
390	Rheumatic fever without mention of heart involvement	Yes
391	Rheumatic fever with heart involvement
391.9	Acute rheumatic heart disease, unspecified
398.90	Rheumatic heart disease, unspecified
401	Essential hypertension	Yes
401.0	Malignant essential hypertension	Yes
401.9	Unspecified essential hypertension	Yes
405.91	Unspecified renovascular hypertension	Yes
410	Acute myocardial infarction	Yes
410.9	Acute myocardial infarction of unspecified site	Yes
410.90	Acute myocardial infarction of unspecified site, episode of care unspecified	Yes
411.1	Intermediate coronary syndrome	Yes
412	Old myocardial infarction	Yes
413	Angina pectoris	Yes
413.1	Prinzmetal angina	Yes
413.9	Other and unspecified angina pectoris	Yes
414.0	Coronary atherosclerosis	Yes
414.00	Coronary atherosclerosis of unspecified type of vessel, native or graft	Yes
414.8	Other specified forms of chronic ischemic heart disease	Yes
414.9	Chronic ischemic heart disease, unspecified	Yes
415.19	Other pulmonary embolism and infarction	Yes
416.0	Primary pulmonary hypertension	Yes
420.90	Acute pericarditis, unspecified
424.90	Endocarditis, valve unspecified, unspecified cause	Yes
424.99	Other endocarditis, valve unspecified
425	Cardiomyopathy
425.4	Other primary cardiomyopathies
426.7	Anomalous atrioventricular excitation
426.9	Conduction disorder, unspecified	Yes
427	Cardiac dysrhythmias	Yes
427.0	Paroxysmal supraventricular tachycardia
427.1	Paroxysmal ventricular tachycardia	Yes
427.31	Atrial fibrillation	Yes
427.32	Atrial flutter	Yes
427.41	Ventricular fibrillation	Yes
427.5	Cardiac arrest	Yes
427.6	Premature beats
427.60	Premature beats, unspecified
427.69	Other premature beats	Yes
427.89	Other specified cardiac dysrhythmias	Yes
427.9	Cardiac dysrhythmia, unspecified	Yes
428	Heart failure	Yes
428.0	Congestive heart failure, unspecified	Yes
428.9	Heart failure, unspecified	Yes
429.1	Myocardial degeneration
429.2	Cardiovascular disease, unspecified	Yes
429.3	Cardiomegaly	Yes
429.89	Other ill-defined heart diseases
429.9	Heart disease, unspecified	Yes
430	Subarachnoid hemorrhage
434.91	Cerebral artery occlusion, unspecified with cerebral infarction	Yes
435.9	Unspecified transient cerebral ischemia
438.7	Late effects of cerebrovascular disease, disturbances of vision	Yes
440	Atherosclerosis	Yes
440.9	Generalized and unspecified atherosclerosis	Yes
441.01	Dissection of aorta, thoracic
443.0	Raynaud's syndrome	Yes
443.9	Peripheral vascular disease, unspecified	Yes
444.9	Embolism and thrombosis of unspecified artery	Yes
446.1	Acute febrile mucocutaneous lymph node syndrome [MCLS]	Yes
446.5	Giant cell arteritis
447.6	Arteritis, unspecified	Yes
447.9	Unspecified disorders of arteries and arterioles	Yes
448.9	Other and unspecified capillary diseases	Yes
451.9	Phlebitis and thrombophlebitis of unspecified site	Yes
453.9	Other venous embolism and thrombosis of unspecified site	Yes
454.9	Asymptomatic varicose veins
455	Hemorrhoids	Yes
455.6	Unspecified hemorrhoids without mention of complication	Yes
458	Hypotension	Yes
458.0	Orthostatic hypotension	Yes
458.9	Hypotension, unspecified	Yes
459.0	Hemorrhage, unspecified	Yes
459.9	Unspecified circulatory system disorder	Yes
460	Acute nasopharyngitis [common cold]	Yes
461	Acute sinusitis
461.0	Acute maxillary sinusitis
461.9	Acute sinusitis, unspecified	Yes
462	Acute pharyngitis	Yes
463	Acute tonsillitis	Yes
465.9	Acute upper respiratory infections of unspecified site
466.0	Acute bronchitis
471	Nasal polyps
471.0	Polyp of nasal cavity
471.9	Unspecified nasal polyp
472.0	Chronic rhinitis	Yes
477	Allergic rhinitis	Yes
477.0	Allergic rhinitis due to pollen	Yes
477.9	Allergic rhinitis, cause unspecified	Yes
478.19	Other disease of nasal cavity and sinuses	Yes
478.20	Unspecified disease of pharynx	Yes
478.29	Other diseases of pharynx, not elsewhere classified	Yes
482.84	Pneumonia due to Legionnaires' disease
482.9	Bacterial pneumonia, unspecified	Yes
483.0	Pneumonia due to mycoplasma pneumoniae
486	Pneumonia, organism unspecified	Yes
487	Influenza	Yes
487.1	Influenza with other respiratory manifestations	Yes
490	Bronchitis, not specified as acute or chronic	Yes
491	Chronic bronchitis	Yes
491.9	Unspecified chronic bronchitis	Yes
492	Emphysema	Yes
492.8	Other emphysema	Yes
493	Asthma	Yes
493.81	Exercise induced bronchospasm
493.9	Asthma unspecified	Yes
493.90	Asthma,unspecified type, unspecified	Yes
493.91	Asthma, unspecified type, with status asthmaticus
496	Chronic airway obstruction, not elsewhere classified	Yes
507.0	Pneumonitis due to inhalation of food or vomitus	Yes
514	Pulmonary congestion and hypostasis	Yes
516.8	Other specified alveolar and parietoalveolar pneumonopathies
518.81	Acute respiratory failure
518.89	Other diseases of lung, not elsewhere classified	Yes
519.11	Acute bronchospasm	Yes
519.8	Other diseases of respiratory system, not elsewhere classified	Yes
519.9	Unspecified disease of respiratory system	Yes
521.0	Dental caries	Yes
521.00	Dental caries, unspecified	Yes
523.10	Chronic gingivitis, plaque induced
523.6	Accretions on teeth	Yes
523.9	Unspecified gingival and periodontal disease
525.9	Unspecified disorder of the teeth and supporting structures	Yes
527.7	Disturbance of salivary secretion	Yes
528.2	Oral aphthae	Yes
528.5	Diseases of lips
528.9	Other and unspecified diseases of the oral soft tissues	Yes
530	Diseases of esophagus	Yes
530.1	Esophagitis	Yes
530.10	Esophagitis, unspecified	Yes
530.11	Reflux esophagitis
530.19	Other esophagitis
530.2	Ulcer of esophagus
530.20	Ulcer of esophagus without bleeding
530.81	Esophageal reflux	Yes
530.9	Unspecified disorder of esophagus	Yes
531	Gastric ulcer	Yes
531.90	Gastric ulcer, unspecified as acute or chronic, without mention of hemorrhage or perforation, without mention of obstruction	Yes
532	Duodenal ulcer	Yes
532.90	Duodenal ulcer, unspecified as acute or chronic, without hemorrhage or perforation, without mention of obstruction	Yes
533	Peptic ulcer site unspecified	Yes
533.90	Peptic ulcer of unspecified site, unspecified as acute or chronic, without mention of hemorrhage or perforation, without mention of obstruction	Yes
536.2	Persistent vomiting
536.8	Dyspepsia and other specified disorders of function of stomach	Yes
536.9	Unspecified functional disorder of stomach
537.9	Unspecified disorder of stomach and duodenum	Yes
555	Regional enteritis
555.9	Regional enteritis of unspecified site	Yes
556	Ulcerative enterocolitis	Yes
556.2	Ulcerative (chronic) proctitis	Yes
556.8	Other ulcerative colitis	Yes
556.9	Ulcerative colitis, unspecified	Yes
558.9	Other and unspecified noninfectious gastroenteritis and colitis	Yes
564.0	Constipation	Yes
564.00	Constipation, unspecified	Yes
564.1	Irritable bowel syndrome	Yes
564.9	Unspecified functional disorder of intestine	Yes
565.0	Anal fissure
567.9	Unspecified peritonitis	Yes
569.41	Ulcer of anus and rectum
569.49	Other specified disorders of rectum and anus	Yes
569.9	Unspecified disorder of intestine	Yes
571.4	Chronic hepatitis	Yes
571.40	Chronic hepatitis, unspecified	Yes
571.5	Cirrhosis of liver without mention of alcohol	Yes
571.8	Other chronic nonalcoholic liver disease
572.2	Hepatic encephalopathy	Yes
572.8	Other sequelae of chronic liver disease	Yes
573.3	Hepatitis, unspecified	Yes
573.9	Unspecified disorder of liver	Yes
577	Diseases of pancreas
577.0	Acute pancreatitis	Yes
577.9	Unspecified disease of pancreas
578	Gastrointestinal hemorrhage
578.9	Hemorrhage of gastrointestinal tract, unspecified	Yes
579	Intestinal malabsorption
579.0	Celiac disease
579.9	Unspecified intestinal malabsorption
580	Acute glomerulonephritis	Yes
580.9	Acute glomerulonephritis with unspecified pathological lesion in kidney	Yes
581	Nephrotic syndrome	Yes
581.3	Nephrotic syndrome with lesion of minimal change glomerulonephritis
581.9	Nephrotic syndrome with unspecified pathological lesion in kidney	Yes
583.9	Nephritis and nephropathy, not specified as acute or chronic, with unspecified pathological lesion in kidney	Yes
584	Acute kidney failure
584.9	Acute kidney failure, unspecified
585.6	End stage renal disease	Yes
585.9	Chronic kidney disease, unspecified	Yes
586	Renal failure, unspecified	Yes
588.89	Other specified disorders resulting from impaired renal function
590.80	Pyelonephritis, unspecified	Yes
592.0	Calculus of kidney	Yes
593.81	Vascular disorders of kidney	Yes
593.9	Unspecified disorder of kidney and ureter	Yes
595	Cystitis	Yes
595.9	Cystitis, unspecified	Yes
596.51	Hypertonicity of bladder
596.54	Neurogenic bladder NOS	Yes
596.59	Other functional disorder of bladder	Yes
596.89	Other specified disorders of bladder	Yes
596.9	Unspecified disorder of bladder
597.80	Urethritis, unspecified	Yes
599.0	Urinary tract infection, site not specified	Yes
599.7	Hematuria
599.70	Hematuria, unspecified
599.9	Unspecified disorder of urethra and urinary tract
600	Hyperplasia of prostate	Yes
600.0	Hypertrophy (benign) of prostate	Yes
600.20	Benign localized hyperplasia of prostate without urinary obstruction and other lower urinary tract symptoms (LUTS)	Yes
600.9	Hyperplasia of prostate unspecified	Yes
600.90	Hyperplasia of prostate, unspecified, without urinary obstruction and other lower urinary symptoms (LUTS)	Yes
601	Inflammatory diseases of prostate
601.9	Prostatitis, unspecified
602.9	Unspecified disorder of prostate	Yes
604.90	Orchitis and epididymitis, unspecified	Yes
607.3	Priapism
607.84	Impotence of organic origin	Yes
608.89	Other specified disorders of male genital organs	Yes
611.1	Hypertrophy of breast	Yes
611.79	Other signs and symptoms in breast	Yes
614.4	Chronic or unspecified parametritis and pelvic cellulitis	Yes
614.9	Unspecified inflammatory disease of female pelvic organs and tissues	Yes
615.9	Unspecified inflammatory disease of uterus	Yes
616.10	Vaginitis and vulvovaginitis, unspecified	Yes
616.9	Unspecified inflammatory disease of cervix, vagina, and vulva
617	Endometriosis	Yes
617.9	Endometriosis, site unspecified	Yes
620.9	Unspecified noninflammatory disorder of ovary, fallopian tube, and broad ligament
621.3	Endometrial hyperplasia	Yes
621.30	Endometrial hyperplasia, unspecified	Yes
621.4	Hematometra	Yes
621.9	Unspecified disorder of uterus	Yes
625.0	Dyspareunia
625.3	Dysmenorrhea	Yes
625.4	Premenstrual tension syndromes	Yes
625.8	Other specified symptoms associated with female genital organs	Yes
625.9	Unspecified symptom associated with female genital organs
626.0	Absence of menstruation	Yes
626.2	Excessive or frequent menstruation	Yes
626.4	Irregular menstrual cycle	Yes
626.8	Other disorders of menstruation and other abnormal bleeding from female genital tract
626.9	Unspecified disorders of menstruation and other abnormal bleeding from female genital tract
627.2	Symptomatic menopausal or female climacteric states	Yes
627.3	Postmenopausal atrophic vaginitis	Yes
628	Female infertility
628.9	Infertility, female, of unspecified origin
629.89	Other specified disorders of female genital organs	Yes
629.9	Unspecified disorder of female genital organs	Yes
630	Hydatidiform mole
632	Missed abortion
634	Spontaneous abortion	Yes
634.90	Spontaneous abortion, without mention of complication, unspecified	Yes
642.40	Mild or unspecified pre-eclampsia, unspecified as to episode of care or not applicable	Yes
642.60	Eclampsia, unspecified as to episode of care or not applicable
643.90	Unspecified vomiting of pregnancy, unspecified as to episode of care or not applicable
644.2	Early onset of delivery
644.20	Early onset of delivery, unspecified as to episode of care or not applicable	Yes
644.21	Early onset of delivery, delivered, with or without mention of antepartum condition
666	Postpartum hemorrhage	Yes
666.14	Other immediate postpartum hemorrhage, postpartum condition or complication	Yes
680.9	Carbuncle and furuncle of unspecified site
682.2	Cellulitis and abscess of trunk
682.9	Cellulitis and abscess of unspecified sites	Yes
684	Impetigo	Yes
686.8	Other specified local infections of skin and subcutaneous tissue
686.9	Unspecified local infection of skin and subcutaneous tissue	Yes
690.1	Seborrheic dermatitis	Yes
690.10	Seborrheic dermatitis, unspecified	Yes
691.8	Other atopic dermatitis and related conditions	Yes
692.72	Acute dermatitis due to solar radiation
692.9	Contact dermatitis and other eczema, unspecified cause	Yes
694	Bullous dermatoses
694.0	Dermatitis herpetiformis
694.4	Pemphigus	Yes
694.9	Unspecified bullous dermatoses
695	Erythematous conditions	Yes
695.1	Erythema multiforme
695.10	Erythema multiforme, unspecified
695.15	Toxic epidermal necrolysis	Yes
695.3	Rosacea
695.4	Lupus erythematosus	Yes
695.89	Other specified erythematous conditions	Yes
695.9	Unspecified erythematous condition	Yes
696.0	Psoriatic arthropathy	Yes
696.1	Other psoriasis	Yes
696.5	Other and unspecified pityriasis
697	Lichen
697.0	Lichen planus	Yes
697.9	Lichen, unspecified
698.0	Pruritus ani
698.3	Lichenification and lichen simplex chronicus
698.8	Other specified pruritic conditions
698.9	Unspecified pruritic disorder	Yes
701.0	Circumscribed scleroderma
701.1	Keratoderma, acquired	Yes
701.8	Other specified hypertrophic and atrophic conditions of skin
702.0	Actinic keratosis
704.0	Alopecia	Yes
704.00	Alopecia, unspecified	Yes
704.01	Alopecia areata
704.09	Other alopecia	Yes
704.1	Hirsutism	Yes
705.21	Primary focal hyperhidrosis
705.83	Hidradenitis
706.1	Other acne	Yes
706.3	Seborrhea	Yes
707.9	Chronic ulcer of unspecified site	Yes
708	Urticaria	Yes
708.1	Idiopathic urticaria
708.3	Dermatographic urticaria
708.8	Other specified urticaria
708.9	Urticaria, unspecified	Yes
709.00	Dyschromia, unspecified
709.01	Vitiligo	Yes
709.09	Other dyschromia
709.8	Other specified disorders of skin
709.9	Unspecified disorder of skin and subcutaneous tissue	Yes
710.0	Systemic lupus erythematosus	Yes
710.1	Systemic sclerosis	Yes
710.3	Dermatomyositis	Yes
710.4	Polymyositis	Yes
710.9	Unspecified diffuse connective tissue disease	Yes
711	Arthropathy associated with infections
711.0	Pyogenic arthritis
711.00	Pyogenic arthritis, site unspecified
711.90	Unspecified infective arthritis, site unspecified
714.0	Rheumatoid arthritis	Yes
714.30	Polyarticular juvenile rheumatoid arthritis, chronic or unspecified	Yes
715.00	Osteoarthrosis, generalized, site unspecified	Yes
715.9	Osteoarthrosis unspecified whether generalized or localized	Yes
715.90	Osteoarthrosis, unspecified whether generalized or localized, site unspecified	Yes
716.9	Unspecified arthropathy	Yes
716.90	Arthropathy, unspecified, site unspecified	Yes
719.4	Pain in joint	Yes
719.40	Pain in joint, site unspecified	Yes
719.41	Pain in joint, shoulder region
719.50	Stiffness of joint, not elsewhere classified, site unspecified	Yes
719.9	Unspecified disorder of joint	Yes
719.90	Unspecified disorder of joint, site unspecified	Yes
720.0	Ankylosing spondylitis	Yes
720.9	Unspecified inflammatory spondylopathy	Yes
724.1	Pain in thoracic spine	Yes
724.5	Backache, unspecified	Yes
726.32	Lateral epicondylitis
726.90	Enthesopathy of unspecified site	Yes
727.00	Synovitis and tenosynovitis, unspecified
727.3	Other bursitis	Yes
728.2	Muscular wasting and disuse atrophy, not elsewhere classified
728.85	Spasm of muscle	Yes
728.87	Muscle weakness (generalized)	Yes
728.9	Unspecified disorder of muscle, ligament, and fascia	Yes
729.0	Rheumatism, unspecified and fibrositis	Yes
729.1	Myalgia and myositis, unspecified	Yes
729.2	Neuralgia, neuritis, and radiculitis, unspecified	Yes
729.82	Cramp of limb	Yes
729.9	Other and unspecified disorders of soft tissue	Yes
729.99	Other disorders of soft tissue	Yes
730.2	Unspecified osteomyelitis	Yes
730.20	Unspecified osteomyelitis, site unspecified	Yes
731.0	Osteitis deformans without mention of bone tumor
733.0	Osteoporosis	Yes
733.00	Osteoporosis, unspecified	Yes
733.01	Senile osteoporosis	Yes
733.90	Disorder of bone and cartilage, unspecified	Yes
733.99	Other disorders of bone and cartilage	Yes
745.0	Common truncus
745.4	Ventricular septal defect
746.89	Other specified congenital anomalies of heart
746.9	Unspecified congenital anomaly of heart	Yes
752.49	Other anomalies of cervix, vagina, and external female genitalia
756.0	Anomalies of skull and face bones
756.51	Osteogenesis imperfecta
757.1	Ichthyosis congenita
757.33	Congenital pigmentary anomalies of skin	Yes
758.2	Edwards' syndrome	Yes
759.89	Other specified congenital anomalies	Yes
759.9	Congenital anomaly, unspecified	Yes
765.10	Other preterm infants, unspecified [weight]	Yes
779.9	Unspecified condition originating in the perinatal period
E005.0	Activities involving dancing	Yes
E007.3	Activities involving baseball
E007.5	Activities involving soccer	Yes
E007.6	Activities involving basketball
E887	Fracture, cause unspecified
E888.9	Unspecified fall	Yes
E928.3	Human bite
E928.9	Unspecified accident
E968.9	Assault by unspecified means	Yes
E978	Legal execution
V08	Asymptomatic human immunodeficiency virus [HIV] infection status
V12.60	Personal history of unspecified disease of respiratory system	Yes
V19.8	Family history of other condition
V20.2	Routine infant or child health check	Yes
V21.1	Puberty	Yes
V21.2	Other development of adolescence
V22.2	Pregnant state, incidental	Yes
V25.04	Counseling and instruction in natural family planning to avoid pregnancy
V25.41	Surveillance of contraceptive pill	Yes
V49.81	Asymptomatic postmenopausal status (age-related) (natural)	Yes
V49.89	Other specified conditions influencing health status	Yes
V58.89	Other specified aftercare
V60.2	Inadequate material resources	Yes
V60.3	Person living alone	Yes
V61.03	Family disruption due to divorce or legal separation
V62.29	Other occupational circumstances or maladjustment	Yes
V62.81	Interpersonal problems, not elsewhere classified	Yes
V62.84	Suicidal ideation	Yes
V62.89	Other psychological or physical stress, not elsewhere classified

## Sheet: Table_S3
Table S3. Performance comparisons of different structural descriptors and DPDR-CPI methods using 328 ICD-9 disease family endpoints from the independent validation data
Three types of metrics, including global, drug-centric and disease (family)-centric metrics, were used.
Metric		Accuracy	Precision	Sensitivity	Specificity	AUROC	AUPR
global	LR-ECFP6	0.872	0.075	0.265	0.892	0.678	0.07
	LR-E-State	0.881	0.067	0.21	0.903	0.642	0.054
	LR-FCFP6	0.876	0.083	0.289	0.895	0.699	0.087
	LR-FP4	0.865	0.077	0.295	0.884	0.668	0.07
	LR-KR	0.874	0.076	0.263	0.894	0.685	0.076
	LR-MACCS	0.91	0.091	0.204	0.933	0.681	0.07
	LR-PubChem	0.884	0.092	0.297	0.903	0.727	0.084
	DPDR-CPI	0.942	0.194	0.26	0.965	0.769	0.149
drug-centric (628)	LR-ECFP6	0.899 ± 0.130	0.338 ± 0.293	0.529 ± 0.248	0.912 ± 0.135	0.799 ± 0.134	0.161 ± 0.162
	LR-E-State	0.884 ± 0.131	0.265 ± 0.252	0.521 ± 0.256	0.896 ± 0.136	0.771 ± 0.130	0.115 ± 0.107
	LR-FCFP6	0.903 ± 0.122	0.333 ± 0.293	0.534 ± 0.256	0.915 ± 0.126	0.800 ± 0.132	0.161 ± 0.161
	LR-FP4	0.892 ± 0.124	0.297 ± 0.272	0.525 ± 0.256	0.904 ± 0.129	0.784 ± 0.128	0.136 ± 0.133
	LR-KR	0.896 ± 0.128	0.326 ± 0.297	0.547 ± 0.258	0.908 ± 0.133	0.794 ± 0.137	0.163 ± 0.168
	LR-MACCS	0.892 ± 0.130	0.306 ± 0.281	0.526 ± 0.255	0.904 ± 0.135	0.784 ± 0.134	0.141 ± 0.140
	LR-PubChem	0.892 ± 0.137	0.323 ± 0.289	0.539 ± 0.255	0.903 ± 0.142	0.788 ± 0.141	0.156 ± 0.155
	DPDR-CPI	0.891 ± 0.138	0.323 ± 0.296	0.538 ± 0.263	0.903 ± 0.143	0.790 ± 0.141	0.157 ± 0.167
disease (family)-centric (328)	LR-ECFP6	0.671 ± 0.261	0.076 ± 0.083	0.536 ± 0.295	0.674 ± 0.274	0.566 ± 0.126	0.046 ± 0.053
	LR-E-State	0.596 ± 0.312	0.065 ± 0.080	0.580 ± 0.324	0.593 ± 0.330	0.510 ± 0.134	0.037 ± 0.036
	LR-FCFP6	0.704 ± 0.236	0.090 ± 0.100	0.527 ± 0.274	0.709 ± 0.247	0.587 ± 0.122	0.051 ± 0.060
	LR-FP4	0.613 ± 0.305	0.072 ± 0.077	0.567 ± 0.320	0.615 ± 0.320	0.520 ± 0.134	0.042 ± 0.049
	LR-KR	0.691 ± 0.252	0.097 ± 0.137	0.539 ± 0.286	0.698 ± 0.264	0.571 ± 0.123	0.050 ± 0.062
	LR-MACCS	0.642 ± 0.284	0.072 ± 0.070	0.547 ± 0.300	0.646 ± 0.299	0.539 ± 0.132	0.044 ± 0.049
	LR-PubChem	0.752 ± 0.202	0.089 ± 0.091	0.496 ± 0.252	0.760 ± 0.212	0.613 ± 0.126	0.054 ± 0.062
	DPDR-CPI	0.869 ± 0.178	0.267 ± 0.241	0.377 ± 0.230	0.885 ± 0.187	0.663 ± 0.131	0.100 ± 0.087

## Sheet: Table_S4
Table S4. Performance comparisons of different structural descriptors and DPDR-CPI methods using 638 ICD-9 disease indication endpoints from the filtered independent validation set
Three types of metrics, including global, drug-centric and disease-centric metrics, were used. Drugs that are similar to any of the training set were removed.
Metric		Accuracy	Precision	Sensitivity	Specificity	AUROC	AUPR
global	LR-ECFP6	0.655	0.026	0.512	0.657	0.623	0.026
	LR-E-State	0.934	0.034	0.104	0.948	0.593	0.024
	LR-FCFP6	0.957	0.049	0.079	0.973	0.636	0.034
	LR-FP4	0.917	0.035	0.141	0.931	0.626	0.03
	LR-KR	0.87	0.029	0.202	0.882	0.626	0.033
	LR-MACCS	0.914	0.039	0.164	0.928	0.633	0.029
	LR-PubChem	0.871	0.037	0.253	0.882	0.674	0.035
	DPDR-CPI	0.969	0.127	0.134	0.984	0.732	0.067
drug-centric (364)	LR-ECFP6	0.895 ± 0.156	0.288 ± 0.307	0.468 ± 0.276	0.904 ± 0.159	0.751 ± 0.161	0.095 ± 0.119
	LR-E-State	0.880 ± 0.173	0.237 ± 0.270	0.461 ± 0.278	0.889 ± 0.178	0.724 ± 0.158	0.069 ± 0.069
	LR-FCFP6	0.884 ± 0.173	0.262 ± 0.291	0.481 ± 0.276	0.893 ± 0.177	0.748 ± 0.160	0.092 ± 0.111
	LR-FP4	0.891 ± 0.159	0.246 ± 0.277	0.455 ± 0.270	0.900 ± 0.164	0.737 ± 0.153	0.080 ± 0.091
	LR-KR	0.889 ± 0.157	0.257 ± 0.289	0.484 ± 0.272	0.898 ± 0.161	0.749 ± 0.158	0.093 ± 0.117
	LR-MACCS	0.886 ± 0.165	0.249 ± 0.277	0.471 ± 0.268	0.895 ± 0.169	0.739 ± 0.162	0.085 ± 0.097
	LR-PubChem	0.883 ± 0.179	0.263 ± 0.294	0.471 ± 0.271	0.892 ± 0.183	0.735 ± 0.169	0.092 ± 0.112
	DPDR-CPI	0.875 ± 0.169	0.226 ± 0.260	0.514 ± 0.275	0.883 ± 0.173	0.749 ± 0.161	0.091 ± 0.116
disease-centric (638)	LR-ECFP6	0.617 ± 0.288	0.054 ± 0.070	0.669 ± 0.320	0.618 ± 0.298	0.543 ± 0.169	0.026 ± 0.029
	LR-E-State	0.595 ± 0.317	0.056 ± 0.097	0.660 ± 0.333	0.596 ± 0.329	0.500 ± 0.174	0.024 ± 0.026
	LR-FCFP6	0.657 ± 0.283	0.074 ± 0.108	0.627 ± 0.324	0.660 ± 0.292	0.553 ± 0.168	0.029 ± 0.035
	LR-FP4	0.611 ± 0.316	0.070 ± 0.107	0.642 ± 0.328	0.613 ± 0.327	0.524 ± 0.178	0.028 ± 0.034
	LR-KR	0.641 ± 0.281	0.082 ± 0.154	0.649 ± 0.320	0.644 ± 0.290	0.545 ± 0.166	0.028 ± 0.034
	LR-MACCS	0.634 ± 0.308	0.064 ± 0.096	0.624 ± 0.326	0.636 ± 0.319	0.531 ± 0.176	0.027 ± 0.031
	LR-PubChem	0.689 ± 0.272	0.078 ± 0.112	0.614 ± 0.316	0.693 ± 0.280	0.580 ± 0.175	0.031 ± 0.035
	DPDR-CPI	0.777 ± 0.251	0.159 ± 0.240	0.532 ± 0.312	0.784 ± 0.259	0.619 ± 0.176	0.043 ± 0.050

## Sheet: Table_S5
Table S5. Performance comparisons of different structural descriptors and DPDR-CPI methods using 328 ICD-9 disease family endpoints from the filtered independent validation set
Three types of metrics, including global, drug-centric and disease (family)-centric metrics, were used. Drugs that are similar to any of the training set were removed.
Metric		Accuracy	Precision	Sensitivity	Specificity	AUROC	AUPR
global	LR-ECFP6	0.846	0.051	0.282	0.861	0.658	0.046
	LR-E-State	0.877	0.055	0.233	0.894	0.639	0.043
	LR-FCFP6	0.943	0.089	0.13	0.965	0.674	0.062
	LR-FP4	0.88	0.06	0.251	0.897	0.666	0.055
	LR-KR	0.847	0.05	0.277	0.862	0.66	0.054
	LR-MACCS	0.904	0.069	0.218	0.922	0.675	0.054
	LR-PubChem	0.864	0.063	0.307	0.878	0.706	0.06
	DPDR-CPI	0.945	0.134	0.207	0.965	0.748	0.096
drug-centric (364)	LR-ECFP6	0.888 ± 0.152	0.297 ± 0.290	0.511 ± 0.252	0.899 ± 0.158	0.771 ± 0.144	0.120 ± 0.130
	LR-E-State	0.882 ± 0.146	0.253 ± 0.263	0.510 ± 0.256	0.893 ± 0.151	0.756 ± 0.140	0.098 ± 0.096
	LR-FCFP6	0.895 ± 0.141	0.292 ± 0.290	0.515 ± 0.262	0.905 ± 0.146	0.772 ± 0.142	0.121 ± 0.130
	LR-FP4	0.891 ± 0.135	0.269 ± 0.269	0.509 ± 0.258	0.902 ± 0.140	0.766 ± 0.136	0.111 ± 0.118
	LR-KR	0.886 ± 0.146	0.281 ± 0.289	0.530 ± 0.260	0.896 ± 0.152	0.769 ± 0.148	0.125 ± 0.144
	LR-MACCS	0.887 ± 0.145	0.282 ± 0.280	0.511 ± 0.249	0.898 ± 0.150	0.766 ± 0.146	0.117 ± 0.124
	LR-PubChem	0.881 ± 0.156	0.290 ± 0.290	0.524 ± 0.255	0.891 ± 0.161	0.763 ± 0.153	0.122 ± 0.134
	DPDR-CPI	0.875 ± 0.157	0.266 ± 0.271	0.534 ± 0.257	0.885 ± 0.164	0.768 ± 0.148	0.117 ± 0.128
disease (family)-centric (328)	LR-ECFP6	0.643 ± 0.275	0.070 ± 0.077	0.619 ± 0.315	0.645 ± 0.288	0.546 ± 0.157	0.036 ± 0.039
	LR-E-State	0.622 ± 0.309	0.069 ± 0.086	0.607 ± 0.334	0.623 ± 0.325	0.507 ± 0.158	0.033 ± 0.033
	LR-FCFP6	0.667 ± 0.277	0.089 ± 0.099	0.592 ± 0.317	0.670 ± 0.290	0.554 ± 0.157	0.041 ± 0.044
	LR-FP4	0.615 ± 0.309	0.079 ± 0.091	0.612 ± 0.331	0.616 ± 0.324	0.517 ± 0.155	0.038 ± 0.044
	LR-KR	0.641 ± 0.292	0.098 ± 0.155	0.633 ± 0.326	0.643 ± 0.305	0.550 ± 0.163	0.040 ± 0.046
	LR-MACCS	0.638 ± 0.301	0.077 ± 0.087	0.593 ± 0.322	0.640 ± 0.317	0.530 ± 0.162	0.038 ± 0.043
	LR-PubChem	0.705 ± 0.257	0.091 ± 0.106	0.567 ± 0.308	0.712 ± 0.267	0.581 ± 0.163	0.043 ± 0.047
	DPDR-CPI	0.766 ± 0.243	0.169 ± 0.234	0.504 ± 0.299	0.775 ± 0.254	0.600 ± 0.161	0.053 ± 0.055
